# Supplementary material for: C,N-codoped MoSi2 ceramic with excellent heat resistance for microwaves absorption application
Source: R Soc Open Sci. 2020 Jul 29;7(7):200740. doi: 10.1098/rsos.200740 (PMC7428230; doi:10.1098/rsos.200740)
Supplement: TGA [file rsos200740supp1.xls]

## Sheet: Mo3d Scan
﻿
Axis	Energy	Elements=	361
C:\Users\engineer\AppData\Local\Temp\VGD{EE5A8D64-0B83-4945-B861-FECC0255EE83}.vgd
Binding Energy (E)				Backgnd.
eV		Counts / s		Counts / s
240.78		2833.82		0
240.73		2800.68		2787.51
240.68		2769.79		2755.63
240.63		2745.75		2733.89
240.58		2706.29		2690.42
240.53		2646.92		2645.44
240.48		2583.34		2597.42
240.43		2544.89		2552.67
240.38		2505.66		2515.46
240.33		2482.53		2486.43
240.28		2460.86		2463.32
240.23		2438.22		2451.67
240.18		2429.34		2445.54
240.13		2447.38		2445.44
240.08		2451.9		2445.33
240.03		2469.54		2445.21
239.98		2494.7		2445.05
239.93		2518.77		2444.87
239.88		2530.18		2444.65
239.83		2544.11		2444.4
239.78		2582.52		2444.1
239.73		2604.95		2443.77
239.68		2626.45		2443.4
239.63		2632.23		2443
239.58		2643.24		2442.56
239.53		2663.21		2442.11
239.48		2672.54		2441.63
239.43		2681.02		2441.15
239.38		2657.45		2440.66
239.33		2633.18		2440.18
239.28		2640.84		2439.71
239.23		2666.9		2439.23
239.18		2669.19		2438.76
239.13		2659.39		2438.28
239.08		2646.78		2437.8
239.03		2630.35		2437.33
238.98		2625.04		2436.87
238.93		2635.41		2436.42
238.88		2645.35		2435.98
238.83		2622.77		2435.54
238.78		2592.12		2435.13
238.73		2565.94		2434.74
238.68		2556.11		2434.38
238.63		2551.04		2434.06
238.58		2526.43		2433.76
238.53		2512.27		2433.48
238.48		2482.46		2433.25
238.43		2443.38		2433.05
238.38		2441.84		2432.87
238.33		2454		2432.72
238.28		2461.58		2432.56
238.23		2461.43		2432.4
238.18		2462.51		2432.23
238.13		2490.75		2432.02
238.08		2530.9		2431.79
238.03		2564.4		2431.49
237.98		2608		2431.15
237.93		2606.28		2430.76
237.88		2655.46		2430.3
237.83		2705.22		2429.77
237.78		2762.54		2429.17
237.73		2810.29		2428.49
237.68		2851.09		2427.72
237.63		2906.44		2426.86
237.58		2962.73		2425.92
237.53		3021.12		2424.87
237.48		3077.77		2423.73
237.43		3130.75		2422.51
237.38		3158.28		2421.19
237.33		3216.88		2419.8
237.28		3240.71		2418.32
237.23		3307.11		2416.75
237.18		3414.84		2415.06
237.13		3469.14		2413.27
237.08		3540.49		2411.34
237.03		3611.66		2409.28
236.98		3691.82		2407.09
236.93		3795.99		2404.75
236.88		3882.38		2402.24
236.83		4030.02		2399.54
236.78		4155.89		2396.62
236.73		4298.18		2393.47
236.68		4491.15		2390.04
236.63		4696.31		2386.3
236.58		4877.89		2382.26
236.53		5060.63		2377.88
236.48		5259.35		2373.15
236.43		5507.34		2368.07
236.38		5666.71		2362.67
236.33		5838.92		2356.93
236.28		5997.68		2350.9
236.23		6099.84		2344.62
236.18		6198.23		2338.13
236.13		6266.81		2331.47
236.08		6304.01		2324.68
236.03		6358.29		2317.78
235.98		6379.69		2310.82
235.93		6340.56		2303.83
235.88		6310.97		2296.85
235.83		6262.56		2289.93
235.78		6127.62		2283.14
235.73		5987.99		2276.5
235.68		5868.31		2270.03
235.63		5764.12		2263.78
235.58		5598.35		2257.75
235.53		5440.23		2251.96
235.48		5259.03		2246.43
235.43		5104.81		2241.18
235.38		4883.71		2236.23
235.33		4704.22		2231.58
235.28		4526.26		2227.23
235.23		4385.59		2223.18
235.18		4174.63		2219.43
235.13		4003.67		2215.96
235.08		3851.28		2212.78
235.03		3685.15		2209.87
234.98		3558.63		2207.21
234.93		3415.62		2204.78
234.88		3320.35		2202.55
234.83		3250.12		2200.5
234.78		3180.39		2198.58
234.73		3135.09		2196.76
234.68		3117.52		2195
234.63		3141.36		2193.28
234.58		3102.87		2191.59
234.53		3109.91		2189.88
234.48		3160.53		2188.15
234.43		3173.94		2186.41
234.38		3171.68		2184.63
234.33		3208.29		2182.8
234.28		3262.1		2180.9
234.23		3325.79		2178.93
234.18		3374.72		2176.85
234.13		3506.72		2174.61
234.08		3644.69		2172.2
234.03		3761.08		2169.58
233.98		3920.15		2166.72
233.93		4089.91		2163.58
233.88		4303.17		2160.14
233.83		4483.87		2156.4
233.78		4654.31		2152.34
233.73		4822.9		2147.95
233.68		5058.64		2143.22
233.63		5272.87		2138.12
233.58		5551.25		2132.58
233.53		5900.76		2126.55
233.48		6235.68		2120.01
233.43		6551.54		2112.94
233.38		6775.71		2105.36
233.33		7013.82		2097.3
233.28		7287.22		2088.8
233.23		7492.39		2079.88
233.18		7743.9		2070.52
233.13		7994.97		2060.75
233.08		8220.74		2050.55
233.03		8467.49		2039.94
232.98		8669.92		2028.93
232.93		8841.48		2017.59
232.88		8934.72		2005.98
232.83		8970.75		1994.17
232.78		8984.02		1982.26
232.73		8894.12		1970.36
232.68		8788.91		1958.55
232.63		8593.09		1946.93
232.58		8385.36		1935.58
232.53		8136.53		1924.54
232.48		7902.99		1913.89
232.43		7614.22		1903.64
232.38		7372.31		1893.81
232.33		7091.98		1884.44
232.28		6764.59		1875.56
232.23		6417.89		1867.19
232.18		6071.73		1859.35
232.13		5781.86		1852.03
232.08		5532.37		1845.2
232.03		5289.37		1838.79
231.98		5146.32		1832.75
231.93		4963.73		1827.02
231.88		4842.73		1821.55
231.83		4756.25		1816.27
231.78		4686.26		1811.16
231.73		4631.38		1806.16
231.68		4623.85		1801.21
231.63		4655.09		1796.29
231.58		4678.64		1791.32
231.53		4787.56		1786.26
231.48		4861.36		1781.08
231.43		4965.13		1775.74
231.38		5114.23		1770.19
231.33		5255.09		1764.42
231.28		5403.58		1758.41
231.23		5572.86		1752.12
231.18		5717.1		1745.6
231.13		5765.46		1738.9
231.08		5776.4		1732.06
231.03		5764.75		1725.17
230.98		5688.65		1718.33
230.93		5557.32		1711.61
230.88		5378.41		1705.08
230.83		5174.35		1698.82
230.78		4933.56		1692.91
230.73		4661.26		1687.39
230.68		4382.82		1682.29
230.63		4101.79		1677.64
230.58		3827.06		1673.46
230.53		3551.21		1669.73
230.48		3318.74		1666.45
230.43		3062.92		1663.58
230.38		2836.36		1661.11
230.33		2679.04		1658.99
230.28		2500.74		1657.17
230.23		2426.27		1655.59
230.18		2374.35		1654.16
230.13		2346.55		1652.86
230.08		2320.57		1651.62
230.03		2326.11		1650.42
229.98		2276.26		1649.26
229.93		2261.83		1648.13
229.88		2265.87		1647
229.83		2288.77		1645.89
229.78		2275.95		1644.79
229.73		2257.98		1643.67
229.68		2289.67		1642.52
229.63		2351.61		1641.33
229.58		2402.74		1640.09
229.53		2429.27		1638.79
229.48		2417.92		1637.44
229.43		2447.7		1636.04
229.38		2462.38		1634.6
229.33		2535.2		1633.11
229.28		2573.55		1631.55
229.23		2596.49		1629.92
229.18		2653.05		1628.2
229.13		2725.98		1626.39
229.08		2777.39		1624.48
229.03		2851.32		1622.47
228.98		2910.75		1620.33
228.93		2988.57		1618.08
228.88		3067.13		1615.7
228.83		3136.35		1613.19
228.78		3223.01		1610.53
228.73		3348.1		1607.7
228.68		3473.74		1604.67
228.63		3647.34		1601.4
228.58		3814.42		1597.86
228.53		3997.51		1593.99
228.48		4295.53		1589.71
228.43		4660.22		1584.96
228.38		5024.46		1579.65
228.33		5423.67		1573.69
228.28		5886.45		1566.99
228.23		6416.26		1559.54
228.18		6862.55		1551.31
228.13		7262.42		1542.34
228.08		7559.87		1532.7
228.03		7803.77		1522.53
227.98		7937.99		1511.96
227.93		7980.22		1501.17
227.88		7883.66		1490.31
227.83		7686.79		1479.58
227.78		7396.63		1469.14
227.73		7024.64		1459.17
227.68		6565.7		1449.81
227.63		6030.46		1441.2
227.58		5481.12		1433.41
227.53		4900.79		1426.55
227.48		4310.13		1420.64
227.43		3728.26		1415.69
227.38		3186		1411.67
227.33		2721.44		1408.5
227.28		2391.82		1406.07
227.23		2144.57		1404.25
227.18		1917.45		1402.89
227.13		1808.41		1401.87
227.08		1749.91		1401.07
227.03		1724.54		1400.44
226.98		1655.12		1399.9
226.93		1619.28		1399.43
226.88		1615.94		1399.01
226.83		1609.06		1398.64
226.78		1585.87		1398.29
226.73		1582.87		1397.96
226.68		1554.52		1397.65
226.63		1557.02		1397.35
226.58		1580.09		1397.05
226.53		1583.41		1396.75
226.48		1597.62		1396.43
226.43		1588.56		1396.1
226.38		1599.95		1395.76
226.33		1595.96		1395.42
226.28		1591.16		1395.08
226.23		1592.55		1394.73
226.18		1613.91		1394.38
226.13		1618.74		1394.01
226.08		1617.49		1393.64
226.03		1600.39		1393.28
225.98		1577.24		1392.93
225.93		1589.81		1392.58
225.88		1577.54		1392.26
225.83		1563.57		1391.95
225.78		1548.64		1391.65
225.73		1553.39		1391.37
225.68		1533.15		1391.12
225.63		1509.07		1390.88
225.58		1506.19		1390.66
225.53		1498.43		1390.46
225.48		1487.55		1390.27
225.43		1507.31		1390.08
225.38		1511.35		1389.88
225.33		1519.21		1389.68
225.28		1512.97		1389.46
225.23		1525.76		1389.23
225.18		1539.4		1389
225.13		1547.48		1388.75
225.08		1549.64		1388.48
225.03		1547.63		1388.21
224.98		1564.85		1387.93
224.93		1554.68		1387.65
224.88		1539.95		1387.37
224.83		1545.93		1387.08
224.78		1572.68		1386.78
224.73		1601.43		1386.47
224.68		1585.45		1386.14
224.63		1577.26		1385.8
224.58		1597.59		1385.45
224.53		1603.55		1385.1
224.48		1571.23		1384.77
224.43		1560.16		1384.44
224.38		1544.18		1384.15
224.33		1505.9		1383.89
224.28		1492		1383.67
224.23		1464.86		1383.49
224.18		1437.51		1383.36
224.13		1400.66		1383.27
224.08		1384.87		1383.21
224.03		1398.41		1383.19
223.98		1375.4		1383.18
223.93		1377.17		1384.36
223.88		1380.05		1387.28
223.83		1390.76		1392.67
223.78		1413.03		1398.75
223.73		1402.34		1408.28
223.68		1407.58		1417.8
223.63		1438.39		1427.33
223.58		1461.5		1436.85
223.53		1481.89		1446.38
223.48		1498.87		1455.9
223.43		1527.43		1465.43
223.38		1545.02		1474.96
223.33		1544.1		1484.48
223.28		1539.38		1494.01
223.23		1541.21		1503.53
223.18		1528.56		1513.06
223.13		1529.29		1522.58
223.08		1541.72		1532.11
223.03		1536.6		1541.63
222.98		1544.9		1551.16
222.93		1548.18		1560.69
222.88		1580.49		1570.21
222.83		1594.58		1579.74
222.78		1595.69		0

## Sheet: Si2p Scan
﻿
Axis	Energy	Elements=	301
C:\Users\engineer\AppData\Local\Temp\VGD{1067A8BE-F744-4818-9338-BEEB92546660}.vgd
Binding Energy (E)				Backgnd.
eV		Counts / s		Counts / s
110.78		788.338		0
110.73		786.019		786.313
110.68		785.049		786.265
110.63		785.846		786.214
110.58		787.822		786.126
110.53		791.324		785.976
110.48		794.969		785.724
110.43		800.339		785.331
110.38		807.14		784.753
110.33		815.618		783.953
110.28		824.549		782.892
110.23		833.289		781.547
110.18		841.379		779.917
110.13		847.37		778.019
110.08		851.699		775.887
110.03		853.73		773.577
109.98		852.668		771.149
109.93		850.1		768.656
109.88		846.725		766.156
109.83		841.53		763.715
109.78		832.936		761.397
109.73		821.337		759.274
109.68		807.655		757.425
109.63		792.437		755.913
109.58		778.109		754.766
109.53		766.397		753.976
109.48		757.829		753.504
109.43		751.992		753.278
109.38		750.131		753.208
109.33		751.325		753.204
109.28		754.765		753.195
109.23		762.499		753.166
109.18		773.199		753.103
109.13		785.489		752.993
109.08		799.176		752.827
109.03		813.37		752.597
108.98		827.325		752.302
108.93		839.503		751.944
108.88		850.708		751.525
108.83		860.132		751.052
108.78		868.472		750.528
108.73		877.199		749.958
108.68		885.548		749.347
108.63		890.57		748.704
108.58		890.559		748.037
108.53		889.486		747.36
108.48		886.068		746.683
108.43		881.847		746.014
108.38		878.054		745.36
108.33		873.428		744.724
108.28		867.063		744.109
108.23		860.65		743.518
108.18		854.965		742.955
108.13		845.615		742.427
108.08		834.671		741.94
108.03		822.526		741.497
107.98		811.334		741.106
107.93		799.759		740.767
107.88		789.517		740.481
107.83		778.346		740.246
107.78		767.499		740.062
107.73		757.243		739.926
107.68		748.759		739.834
107.63		743.394		739.778
107.58		740.274		739.75
107.53		739.091		739.738
107.48		739.441		739.735
107.43		739.472		739.734
107.38		740.397		739.732
107.33		744.942		739.729
107.28		749.782		739.725
107.23		756.65		739.719
107.18		763.925		739.711
107.13		771.209		739.701
107.08		777.607		739.688
107.03		785.111		739.673
106.98		791.031		739.656
106.93		793.339		739.637
106.88		796.155		739.616
106.83		799.869		739.594
106.78		806.246		739.57
106.73		812.416		739.544
106.68		818.773		739.517
106.63		825.661		739.486
106.58		833.968		739.454
106.53		842.302		739.418
106.48		850.477		739.38
106.43		857.848		739.339
106.38		863.527		739.295
106.33		869.1		739.249
106.28		874.626		739.202
106.23		878.833		739.152
106.18		883.542		739.1
106.13		889.36		739.047
106.08		894.874		738.991
106.03		901.133		738.934
105.98		909.405		738.874
105.93		919.737		738.811
105.88		928.209		738.745
105.83		937.891		738.675
105.78		948.729		738.602
105.73		961.07		738.524
105.68		979.887		738.441
105.63		1004.44		738.351
105.58		1033.65		738.253
105.53		1063.29		738.146
105.48		1094.09		738.027
105.43		1128.83		737.898
105.38		1164.24		737.756
105.33		1199.07		737.602
105.28		1236.64		737.435
105.23		1277.39		737.254
105.18		1322.81		737.058
105.13		1371.74		736.846
105.08		1422.83		736.617
105.03		1475.48		736.369
104.98		1534.56		736.102
104.93		1598.27		735.814
104.88		1667.52		735.502
104.83		1744.27		735.165
104.78		1827.34		734.801
104.73		1911.17		734.409
104.68		1995.25		733.987
104.63		2085.23		733.534
104.58		2180.99		733.047
104.53		2283.02		732.527
104.48		2392.62		731.969
104.43		2505.21		731.374
104.38		2617.17		730.739
104.33		2725.98		730.065
104.28		2835.37		729.351
104.23		2945.13		728.598
104.18		3050.05		727.806
104.13		3153.13		726.976
104.08		3257.24		726.109
104.03		3358		725.205
103.98		3453.93		724.266
103.93		3541		723.293
103.88		3620.27		722.288
103.83		3691.42		721.255
103.78		3759.93		720.195
103.73		3819.27		719.111
103.68		3873.71		718.006
103.63		3920.89		716.881
103.58		3956.54		715.74
103.53		3978.9		714.586
103.48		3992.03		713.423
103.43		3999.7		712.254
103.38		4000.28		711.081
103.33		3994.35		709.909
103.28		3977.07		708.739
103.23		3948.55		707.575
103.18		3907.5		706.422
103.13		3856.29		705.282
103.08		3796.17		704.159
103.03		3726.88		703.058
102.98		3647.36		701.981
102.93		3560.21		700.932
102.88		3463.2		699.914
102.83		3355.13		698.931
102.78		3237.73		697.985
102.73		3110.79		697.081
102.68		2978.53		696.22
102.63		2844.54		695.406
102.58		2711.92		694.638
102.53		2578.28		693.917
102.48		2448.17		693.243
102.43		2319.18		692.615
102.38		2192.83		692.033
102.33		2068.67		691.496
102.28		1950.51		691.002
102.23		1841.48		690.549
102.18		1738.15		690.135
102.13		1641.59		689.758
102.08		1550.37		689.416
102.03		1467.51		689.105
101.98		1392.62		688.824
101.93		1327.63		688.569
101.88		1271.55		688.337
101.83		1222.88		688.126
101.78		1179.04		687.933
101.73		1138.92		687.756
101.68		1100.55		687.594
101.63		1065.42		687.445
101.58		1034.59		687.308
101.53		1007.46		687.182
101.48		984.228		687.066
101.43		966.382		686.958
101.38		950.461		686.857
101.33		938.182		686.761
101.28		929.127		686.67
101.23		922.378		686.582
101.18		918.183		686.497
101.13		915.864		686.413
101.08		920.421		686.328
101.03		932.799		686.242
100.98		947.945		686.152
100.93		969.823		686.056
100.88		1000.31		685.951
100.83		1039.58		685.836
100.78		1085.5		685.707
100.73		1139.08		685.561
100.68		1199.09		685.397
100.63		1262.75		685.211
100.58		1329.03		685.004
100.53		1397.62		684.773
100.48		1467.48		684.517
100.43		1540.2		684.237
100.38		1615.54		683.93
100.33		1689.92		683.597
100.28		1761.49		683.239
100.23		1833.4		682.854
100.18		1902.85		682.443
100.13		1970.73		682.008
100.08		2031.24		681.55
100.03		2083.79		681.071
99.98		2128.37		680.573
99.93		2164.44		680.059
99.88		2190.44		679.533
99.83		2202.47		678.998
99.78		2197.85		678.459
99.73		2181.04		677.922
99.68		2151.14		677.39
99.63		2103.64		676.87
99.58		2037.28		676.366
99.53		1958.47		675.885
99.48		1867.13		675.432
99.43		1762.47		675.011
99.38		1648.59		674.626
99.33		1529.93		674.28
99.28		1408.67		673.975
99.23		1288.77		673.712
99.18		1173.45		673.491
99.13		1065.64		673.31
99.08		968.35		673.166
99.03		887.091		673.056
98.98		818.406		672.974
98.93		762.206		672.918
98.88		717.212		672.882
98.83		687.61		672.861
98.78		671.088		672.851
98.73		664.746		673.039
98.68		666.21		673.039
98.63		674.586		674.249
98.58		688.563		675.459
98.53		706.532		676.669
98.48		725.746		677.88
98.43		741.368		679.09
98.38		755.327		680.3
98.33		769.087		681.511
98.28		776.927		682.721
98.23		777.231		683.931
98.18		775.376		685.141
98.13		771.55		686.352
98.08		764.385		687.562
98.03		756.381		688.772
97.98		748.789		689.982
97.93		741.805		691.193
97.88		734.64		692.403
97.83		729.122		693.613
97.78		721.695		694.824
97.73		714.865		696.034
97.68		710.137		697.244
97.63		708.398		698.454
97.58		706.348		699.665
97.53		705.85		700.875
97.48		706.942		702.085
97.43		709.912		703.295
97.38		713.73		704.506
97.33		716.989		705.716
97.28		719.788		706.926
97.23		720.163		708.137
97.18		721.283		709.347
97.13		721.427		710.557
97.08		717.287		711.767
97.03		713.353		712.978
96.98		713.249		714.188
96.93		714.575		715.398
96.88		716.22		717.181
96.83		719.594		719.007
96.78		722.268		720.833
96.73		724.241		722.658
96.68		725.562		724.484
96.63		726.888		726.31
96.58		727.345		728.136
96.53		729		730.154
96.48		731.883		732.667
96.43		735.652		736.184
96.38		739.456		739.7
96.33		744.569		743.217
96.28		749.724		746.733
96.23		754.924		750.249
96.18		759.43		753.766
96.13		762.773		757.282
96.08		765.787		760.798
96.03		768.506		764.315
95.98		771.857		767.831
95.93		774.308		771.348
95.88		775.915		774.864
95.83		779.494		778.38
95.78		783.805		0

## Sheet: C1s Scan
﻿
Axis	Energy	Elements=	341
C:\Users\engineer\AppData\Local\Temp\VGD{991C8BAC-2321-4CA5-937D-26BDCD8B2E6E}.vgd
Binding Energy (E)
eV		Counts / s
296.78		3718.63
296.73		3702.18
296.68		3667.27
296.63		3654.56
296.58		3630.4
296.53		3585.25
296.48		3558.81
296.43		3542.08
296.38		3529.41
296.33		3540.74
296.28		3538.48
296.23		3547.74
296.18		3561.51
296.13		3584.32
296.08		3589.13
296.03		3614.92
295.98		3638.67
295.93		3637.22
295.88		3607.76
295.83		3618.78
295.78		3628.59
295.73		3623.79
295.68		3600.17
295.63		3588.01
295.58		3603.22
295.53		3619.52
295.48		3625.23
295.43		3642.54
295.38		3623.49
295.33		3605.45
295.28		3618.4
295.23		3650
295.18		3670.3
295.13		3674.33
295.08		3654.7
295.03		3671.85
294.98		3687.98
294.93		3699.94
294.88		3700.59
294.83		3707.75
294.78		3702.06
294.73		3681.3
294.68		3653.4
294.63		3661.8
294.58		3659.02
294.53		3623.72
294.48		3581.64
294.43		3569.89
294.38		3583.86
294.33		3574.79
294.28		3566.8
294.23		3544.8
294.18		3498.1
294.13		3495.94
294.08		3501.75
294.03		3492.96
293.98		3479.88
293.93		3473.51
293.88		3481.43
293.83		3499.19
293.78		3506.62
293.73		3500.41
293.68		3485.86
293.63		3510.87
293.58		3526.46
293.53		3530.02
293.48		3534.69
293.43		3541.43
293.38		3543.35
293.33		3540.33
293.28		3552.78
293.23		3576.87
293.18		3583.22
293.13		3581.27
293.08		3574.3
293.03		3577.09
292.98		3573.02
292.93		3609.65
292.88		3624.54
292.83		3619.58
292.78		3635.85
292.73		3647.98
292.68		3656.14
292.63		3646.65
292.58		3629.86
292.53		3624.12
292.48		3618.69
292.43		3637.73
292.38		3633.02
292.33		3625.13
292.28		3594.43
292.23		3598.81
292.18		3603.91
292.13		3597.98
292.08		3590.24
292.03		3563.23
291.98		3538.08
291.93		3551.35
291.88		3572.89
291.83		3573
291.78		3559.49
291.73		3560.13
291.68		3567
291.63		3551.1
291.58		3534.86
291.53		3521.64
291.48		3530.64
291.43		3516.1
291.38		3531.06
291.33		3547.28
291.28		3554.33
291.23		3572.11
291.18		3580
291.13		3571.85
291.08		3578.37
291.03		3605.62
290.98		3617.47
290.93		3599.7
290.88		3608.86
290.83		3617.6
290.78		3617.45
290.73		3645.23
290.68		3647.14
290.63		3643.67
290.58		3663.64
290.53		3689.47
290.48		3697.75
290.43		3696.18
290.38		3687.09
290.33		3687.04
290.28		3698.78
290.23		3679.11
290.18		3693.24
290.13		3693.17
290.08		3714.66
290.03		3727.23
289.98		3733.89
289.93		3738.77
289.88		3756.29
289.83		3751.03
289.78		3718.08
289.73		3683.09
289.68		3666.45
289.63		3636.78
289.58		3631.82
289.53		3651.44
289.48		3640.66
289.43		3634.62
289.38		3637.39
289.33		3618.02
289.28		3606.19
289.23		3594.95
289.18		3565.8
289.13		3558.45
289.08		3584.2
289.03		3622.79
288.98		3643.27
288.93		3657.44
288.88		3666.29
288.83		3687.85
288.78		3727.12
288.73		3747.6
288.68		3759.72
288.63		3755.62
288.58		3748.31
288.53		3772.08
288.48		3754.68
288.43		3728.33
288.38		3721.67
288.33		3692.22
288.28		3652.99
288.23		3637.82
288.18		3661.26
288.13		3639.8
288.08		3596.8
288.03		3555.7
287.98		3546.59
287.93		3567.59
287.88		3614.78
287.83		3623.46
287.78		3618.36
287.73		3649.93
287.68		3705.72
287.63		3767.34
287.58		3803.9
287.53		3840.31
287.48		3874.03
287.43		3899.41
287.38		3923.8
287.33		3929.56
287.28		3890.78
287.23		3895.12
287.18		3931.14
287.13		3974.19
287.08		4012.46
287.03		4038.88
286.98		4061.83
286.93		4072.65
286.88		4074.05
286.83		4114.58
286.78		4170.49
286.73		4222.83
286.68		4269.04
286.63		4315.51
286.58		4355.06
286.53		4378.5
286.48		4420.69
286.43		4433.02
286.38		4448.15
286.33		4476.57
286.28		4464.93
286.23		4500.41
286.18		4520.5
286.13		4512.15
286.08		4506.99
286.03		4536.09
285.98		4588.89
285.93		4631.09
285.88		4673.11
285.83		4732.87
285.78		4804.17
285.73		4896.19
285.68		4940.24
285.63		5019.03
285.58		5103
285.53		5178.62
285.48		5238.33
285.43		5327.92
285.38		5374.82
285.33		5448.44
285.28		5524.06
285.23		5616.01
285.18		5683.63
285.13		5731.27
285.08		5780.46
285.03		5866.95
284.98		5898.25
284.93		5912.69
284.88		5919.37
284.83		5946.95
284.78		5944.91
284.73		5936.23
284.68		5952.31
284.63		5913.48
284.58		5884.67
284.53		5805.38
284.48		5694.81
284.43		5572.31
284.38		5438.75
284.33		5292.18
284.28		5130.2
284.23		4995.34
284.18		4834.35
284.13		4701.44
284.08		4559.64
284.03		4425.39
283.98		4275.75
283.93		4161.54
283.88		4062.44
283.83		3965
283.78		3868.15
283.73		3781.81
283.68		3708.2
283.63		3644.25
283.58		3628.52
283.53		3644.65
283.48		3645.07
283.43		3639.38
283.38		3626.11
283.33		3598.09
283.28		3594.22
283.23		3595.84
283.18		3604.66
283.13		3635.39
283.08		3636.08
283.03		3619.87
282.98		3621.2
282.93		3614.41
282.88		3596.8
282.83		3562.57
282.78		3555.05
282.73		3521.86
282.68		3470.89
282.63		3434.88
282.58		3416.25
282.53		3394.37
282.48		3380.46
282.43		3353.34
282.38		3383.13
282.33		3380.41
282.28		3385.54
282.23		3403.13
282.18		3382.3
282.13		3409.45
282.08		3419.28
282.03		3436.96
281.98		3454.95
281.93		3492.1
281.88		3480.52
281.83		3481.52
281.78		3499.5
281.73		3499.32
281.68		3518.98
281.63		3505.62
281.58		3483.02
281.53		3459.57
281.48		3451.81
281.43		3441.33
281.38		3414.46
281.33		3385.9
281.28		3384.35
281.23		3380.09
281.18		3396.88
281.13		3397.18
281.08		3422.16
281.03		3440.04
280.98		3411.94
280.93		3425.33
280.88		3413.71
280.83		3437.08
280.78		3452.26
280.73		3473.64
280.68		3484.51
280.63		3502.63
280.58		3504.29
280.53		3521.85
280.48		3502.49
280.43		3464.97
280.38		3451.86
280.33		3452.98
280.28		3441.06
280.23		3420.29
280.18		3399.42
280.13		3398.36
280.08		3411.27
280.03		3414.4
279.98		3415.39
279.93		3419.62
279.88		3435.2
279.83		3418.48
279.78		3396.2

## Sheet: Survey
﻿
Axis	Energy	Elements=	1361
C:\Users\engineer\AppData\Local\Temp\VGD{5A6F0E62-073F-4CF8-842A-766113170D7B}.vgd
Binding Energy (E)
eV		Counts / s
1351.08		264021
1350.08		264645
1349.08		265426
1348.08		264793
1347.08		261001
1346.08		257979
1345.08		256936
1344.08		257732
1343.08		258710
1342.08		258099
1341.08		257486
1340.08		256220
1339.08		255985
1338.08		257114
1337.08		256971
1336.08		255539
1335.08		255895
1334.08		255188
1333.08		252698
1332.08		250300
1331.08		248628
1330.08		245476
1329.08		244259
1328.08		244552
1327.08		243084
1326.08		241809
1325.08		241294
1324.08		238913
1323.08		240537
1322.08		242040
1321.08		242540
1320.08		242513
1319.08		242305
1318.08		239288
1317.08		236829
1316.08		235347
1315.08		235372
1314.08		236621
1313.08		235979
1312.08		233458
1311.08		230628
1310.08		230724
1309.08		231674
1308.08		233261
1307.08		233185
1306.08		232979
1305.08		231466
1304.08		230335
1303.08		228625
1302.08		229033
1301.08		230172
1300.08		231746
1299.08		230946
1298.08		226911
1297.08		223544
1296.08		221623
1295.08		219528
1294.08		219113
1293.08		218555
1292.08		216799
1291.08		217290
1290.08		217970
1289.08		219473
1288.08		220031
1287.08		219122
1286.08		218635
1285.08		217789
1284.08		216908
1283.08		216321
1282.08		215652
1281.08		215891
1280.08		217100
1279.08		217321
1278.08		217928
1277.08		216804
1276.08		216425
1275.08		217613
1274.08		218850
1273.08		218073
1272.08		216793
1271.08		215788
1270.08		215993
1269.08		218063
1268.08		219407
1267.08		219259
1266.08		217609
1265.08		216897
1264.08		216895
1263.08		217401
1262.08		216661
1261.08		215235
1260.08		216001
1259.08		215964
1258.08		216416
1257.08		218667
1256.08		218314
1255.08		215666
1254.08		215648
1253.08		213068
1252.08		211794
1251.08		214446
1250.08		215648
1249.08		216206
1248.08		219701
1247.08		220544
1246.08		219640
1245.08		218690
1244.08		218986
1243.08		218750
1242.08		219405
1241.08		219030
1240.08		218058
1239.08		217708
1238.08		218607
1237.08		217638
1236.08		216329
1235.08		217219
1234.08		220397
1233.08		223543
1232.08		225458
1231.08		226283
1230.08		226784
1229.08		227747
1228.08		228146
1227.08		227372
1226.08		226267
1225.08		227021
1224.08		227161
1223.08		227272
1222.08		225509
1221.08		222427
1220.08		218282
1219.08		216987
1218.08		215141
1217.08		214735
1216.08		214148
1215.08		212203
1214.08		209956
1213.08		209050
1212.08		208110
1211.08		208158
1210.08		208635
1209.08		207143
1208.08		206402
1207.08		206667
1206.08		208595
1205.08		209885
1204.08		211551
1203.08		210588
1202.08		208196
1201.08		207354
1200.08		206583
1199.08		205703
1198.08		206858
1197.08		207698
1196.08		207047
1195.08		208935
1194.08		209524
1193.08		208098
1192.08		206208
1191.08		205081
1190.08		205828
1189.08		207596
1188.08		208926
1187.08		207811
1186.08		205039
1185.08		204174
1184.08		206005
1183.08		207720
1182.08		208272
1181.08		208142
1180.08		206104
1179.08		204334
1178.08		203256
1177.08		203601
1176.08		203943
1175.08		206460
1174.08		207731
1173.08		208934
1172.08		209035
1171.08		208795
1170.08		208319
1169.08		209473
1168.08		210022
1167.08		210810
1166.08		210628
1165.08		210110
1164.08		209800
1163.08		211271
1162.08		211549
1161.08		211572
1160.08		211335
1159.08		210557
1158.08		209197
1157.08		208803
1156.08		206565
1155.08		206380
1154.08		207478
1153.08		208939
1152.08		209905
1151.08		210360
1150.08		209959
1149.08		210586
1148.08		211088
1147.08		210989
1146.08		211077
1145.08		210505
1144.08		209856
1143.08		209830
1142.08		210158
1141.08		210730
1140.08		210338
1139.08		209456
1138.08		208035
1137.08		208668
1136.08		210072
1135.08		210407
1134.08		209886
1133.08		209055
1132.08		207838
1131.08		208721
1130.08		211003
1129.08		212702
1128.08		213061
1127.08		212428
1126.08		211697
1125.08		211115
1124.08		211677
1123.08		212997
1122.08		212686
1121.08		213361
1120.08		214467
1119.08		215350
1118.08		214810
1117.08		213661
1116.08		213074
1115.08		214145
1114.08		214645
1113.08		214997
1112.08		214337
1111.08		214088
1110.08		214811
1109.08		217382
1108.08		217796
1107.08		216271
1106.08		213320
1105.08		212066
1104.08		212777
1103.08		215210
1102.08		216240
1101.08		217048
1100.08		217219
1099.08		218340
1098.08		218510
1097.08		217089
1096.08		215893
1095.08		215452
1094.08		215171
1093.08		215992
1092.08		215078
1091.08		212721
1090.08		212405
1089.08		213452
1088.08		213806
1087.08		214966
1086.08		215112
1085.08		214221
1084.08		214026
1083.08		215745
1082.08		216224
1081.08		216712
1080.08		216051
1079.08		216583
1078.08		216168
1077.08		216225
1076.08		216254
1075.08		216482
1074.08		216939
1073.08		219042
1072.08		218507
1071.08		217373
1070.08		216181
1069.08		214620
1068.08		215230
1067.08		216665
1066.08		216756
1065.08		217102
1064.08		216436
1063.08		214125
1062.08		213464
1061.08		214310
1060.08		217012
1059.08		218503
1058.08		218768
1057.08		219058
1056.08		219040
1055.08		218288
1054.08		219841
1053.08		219613
1052.08		220692
1051.08		222740
1050.08		222054
1049.08		220618
1048.08		220240
1047.08		220157
1046.08		222684
1045.08		224387
1044.08		224806
1043.08		223261
1042.08		221584
1041.08		220887
1040.08		221682
1039.08		223725
1038.08		227221
1037.08		227530
1036.08		227102
1035.08		226917
1034.08		226774
1033.08		226282
1032.08		227580
1031.08		229247
1030.08		229254
1029.08		229989
1028.08		230617
1027.08		229193
1026.08		229683
1025.08		231996
1024.08		232653
1023.08		234668
1022.08		235555
1021.08		235362
1020.08		234832
1019.08		234775
1018.08		234184
1017.08		234432
1016.08		233817
1015.08		233776
1014.08		233601
1013.08		233523
1012.08		234100
1011.08		236268
1010.08		237801
1009.08		238285
1008.08		240565
1007.08		242050
1006.08		242410
1005.08		244306
1004.08		245450
1003.08		247364
1002.08		250553
1001.08		250725
1000.08		248073
999.08		244734
998.08		242660
997.08		243870
996.08		245384
995.08		243983
994.08		241382
993.08		237359
992.08		234992
991.08		232386
990.08		231894
989.08		231626
988.08		231968
987.08		232877
986.08		236314
985.08		238568
984.08		244079
983.08		251780
982.08		261376
981.08		270189
980.08		275925
979.08		275718
978.08		272720
977.08		266812
976.08		261154
975.08		255820
974.08		247718
973.08		237574
972.08		228164
971.08		216884
970.08		208598
969.08		202136
968.08		194981
967.08		190504
966.08		186941
965.08		184031
964.08		183868
963.08		182071
962.08		177453
961.08		174884
960.08		171457
959.08		171812
958.08		174923
957.08		178043
956.08		180328
955.08		183331
954.08		185359
953.08		186026
952.08		183027
951.08		177678
950.08		171911
949.08		167753
948.08		167869
947.08		169581
946.08		173109
945.08		176972
944.08		178236
943.08		176736
942.08		173487
941.08		170095
940.08		168554
939.08		169152
938.08		171355
937.08		174842
936.08		181633
935.08		190955
934.08		195453
933.08		194592
932.08		186348
931.08		174104
930.08		164709
929.08		158746
928.08		155070
927.08		154056
926.08		153052
925.08		152045
924.08		152543
923.08		152468
922.08		152582
921.08		152449
920.08		152580
919.08		152706
918.08		154387
917.08		154963
916.08		155306
915.08		155398
914.08		154638
913.08		154007
912.08		154458
911.08		153593
910.08		154609
909.08		156849
908.08		157511
907.08		157346
906.08		157225
905.08		157106
904.08		156341
903.08		155972
902.08		155817
901.08		154338
900.08		152263
899.08		152671
898.08		153006
897.08		154743
896.08		158084
895.08		159956
894.08		159611
893.08		158352
892.08		157283
891.08		156240
890.08		155979
889.08		155432
888.08		155071
887.08		154838
886.08		155849
885.08		156561
884.08		156628
883.08		156074
882.08		155267
881.08		155080
880.08		156406
879.08		157956
878.08		158250
877.08		158536
876.08		158242
875.08		157972
874.08		158904
873.08		159711
872.08		157710
871.08		156350
870.08		156234
869.08		155945
868.08		156594
867.08		157186
866.08		157041
865.08		158008
864.08		158719
863.08		159087
862.08		159376
861.08		160049
860.08		160970
859.08		160457
858.08		159702
857.08		159632
856.08		160970
855.08		162409
854.08		164088
853.08		161812
852.08		159061
851.08		157686
850.08		158417
849.08		158606
848.08		161062
847.08		160393
846.08		160411
845.08		160755
844.08		161111
843.08		160577
842.08		161820
841.08		161744
840.08		162405
839.08		161702
838.08		161951
837.08		162323
836.08		163048
835.08		162609
834.08		161607
833.08		160595
832.08		161375
831.08		162245
830.08		164499
829.08		165391
828.08		165317
827.08		165081
826.08		163911
825.08		162521
824.08		163045
823.08		163372
822.08		163697
821.08		163401
820.08		162474
819.08		161926
818.08		161377
817.08		161933
816.08		161154
815.08		160653
814.08		160859
813.08		161086
812.08		161357
811.08		162789
810.08		162591
809.08		163377
808.08		163420
807.08		162987
806.08		163179
805.08		164374
804.08		163635
803.08		164109
802.08		165576
801.08		165666
800.08		165237
799.08		165757
798.08		164613
797.08		165447
796.08		167410
795.08		167412
794.08		166816
793.08		166031
792.08		164565
791.08		163383
790.08		162695
789.08		162431
788.08		163618
787.08		165721
786.08		167987
785.08		168676
784.08		168098
783.08		167877
782.08		168472
781.08		170893
780.08		171175
779.08		170456
778.08		169105
777.08		170048
776.08		171576
775.08		172995
774.08		171994
773.08		171826
772.08		171678
771.08		173786
770.08		175098
769.08		172930
768.08		170167
767.08		167680
766.08		166449
765.08		167789
764.08		169968
763.08		172170
762.08		174491
761.08		175705
760.08		175566
759.08		173260
758.08		171420
757.08		171832
756.08		172838
755.08		174641
754.08		175700
753.08		175301
752.08		173808
751.08		171835
750.08		168753
749.08		166271
748.08		167189
747.08		169415
746.08		172075
745.08		174967
744.08		174895
743.08		173415
742.08		174406
741.08		174995
740.08		176336
739.08		177957
738.08		177572
737.08		177426
736.08		177963
735.08		176787
734.08		176802
733.08		177120
732.08		177027
731.08		177178
730.08		177887
729.08		177340
728.08		178481
727.08		178420
726.08		178831
725.08		179012
724.08		179366
723.08		180079
722.08		180729
721.08		179341
720.08		179231
719.08		179807
718.08		179460
717.08		179602
716.08		179669
715.08		179851
714.08		180387
713.08		180112
712.08		179328
711.08		178812
710.08		177869
709.08		176961
708.08		175868
707.08		175514
706.08		176928
705.08		176556
704.08		177638
703.08		177055
702.08		175370
701.08		174649
700.08		175791
699.08		174451
698.08		177008
697.08		177858
696.08		177854
695.08		177899
694.08		179441
693.08		178785
692.08		178389
691.08		177000
690.08		174458
689.08		173025
688.08		174820
687.08		176309
686.08		177280
685.08		178171
684.08		177948
683.08		177903
682.08		179469
681.08		179770
680.08		179477
679.08		179517
678.08		178941
677.08		179271
676.08		180921
675.08		180289
674.08		180819
673.08		182071
672.08		182876
671.08		183210
670.08		182863
669.08		180556
668.08		180089
667.08		180369
666.08		181839
665.08		182182
664.08		181721
663.08		181337
662.08		182316
661.08		183152
660.08		183988
659.08		185076
658.08		183925
657.08		183425
656.08		184316
655.08		186658
654.08		188277
653.08		189309
652.08		187717
651.08		186986
650.08		187286
649.08		189241
648.08		189393
647.08		191196
646.08		191861
645.08		192673
644.08		192263
643.08		189826
642.08		185850
641.08		186021
640.08		185592
639.08		186149
638.08		186329
637.08		184632
636.08		182683
635.08		183537
634.08		185890
633.08		187846
632.08		190640
631.08		190652
630.08		188239
629.08		186441
628.08		185591
627.08		184302
626.08		185393
625.08		185676
624.08		186985
623.08		187290
622.08		187689
621.08		188112
620.08		188913
619.08		188534
618.08		189755
617.08		189081
616.08		189100
615.08		189884
614.08		191629
613.08		192513
612.08		194246
611.08		194559
610.08		193905
609.08		191910
608.08		191415
607.08		191600
606.08		192783
605.08		193827
604.08		195515
603.08		195315
602.08		194882
601.08		194855
600.08		194271
599.08		194161
598.08		195144
597.08		195089
596.08		195621
595.08		196460
594.08		196803
593.08		198931
592.08		199191
591.08		199159
590.08		199612
589.08		199644
588.08		201426
587.08		202983
586.08		202418
585.08		203003
584.08		203498
583.08		203767
582.08		205134
581.08		204444
580.08		203401
579.08		203650
578.08		204444
577.08		206039
576.08		206859
575.08		207961
574.08		209195
573.08		211447
572.08		213083
571.08		214687
570.08		214087
569.08		210429
568.08		206806
567.08		203811
566.08		201042
565.08		199834
564.08		200825
563.08		201709
562.08		204919
561.08		207956
560.08		210016
559.08		210782
558.08		211056
557.08		211961
556.08		212145
555.08		209984
554.08		207188
553.08		204111
552.08		200810
551.08		199586
550.08		197196
549.08		193375
548.08		190284
547.08		188639
546.08		186468
545.08		184129
544.08		178576
543.08		170932
542.08		164831
541.08		161356
540.08		157884
539.08		154510
538.08		150330
537.08		152150
536.08		187115
535.08		270312
534.08		379109
533.08		461966
532.08		471761
531.08		403347
530.08		298475
529.08		210204
528.08		161540
527.08		143890
526.08		139273
525.08		139376
524.08		138883
523.08		138287
522.08		137890
521.08		136411
520.08		135035
519.08		133175
518.08		132970
517.08		134603
516.08		136647
515.08		137612
514.08		138582
513.08		138651
512.08		139437
511.08		140261
510.08		140831
509.08		140872
508.08		139790
507.08		138710
506.08		137957
505.08		136464
504.08		135143
503.08		133101
502.08		129886
501.08		127424
500.08		126700
499.08		128005
498.08		130040
497.08		130572
496.08		129841
495.08		128777
494.08		127971
493.08		129714
492.08		132355
491.08		132276
490.08		132188
489.08		132394
488.08		130775
487.08		130738
486.08		130986
485.08		129545
484.08		129198
483.08		128726
482.08		127868
481.08		127606
480.08		127182
479.08		127760
478.08		128947
477.08		130359
476.08		132514
475.08		133331
474.08		133020
473.08		132545
472.08		130466
471.08		128523
470.08		128104
469.08		128662
468.08		130006
467.08		131425
466.08		131533
465.08		130524
464.08		131050
463.08		130851
462.08		131458
461.08		131708
460.08		131670
459.08		131550
458.08		131888
457.08		132112
456.08		133886
455.08		134779
454.08		134302
453.08		132827
452.08		130163
451.08		128187
450.08		128837
449.08		129874
448.08		130668
447.08		131054
446.08		130635
445.08		128945
444.08		128279
443.08		127522
442.08		127800
441.08		129562
440.08		131394
439.08		132086
438.08		132279
437.08		133348
436.08		134480
435.08		134851
434.08		134398
433.08		133644
432.08		132990
431.08		132634
430.08		132371
429.08		130404
428.08		126656
427.08		123942
426.08		123184
425.08		123624
424.08		125725
423.08		127283
422.08		126607
421.08		126749
420.08		128155
419.08		132578
418.08		139279
417.08		145525
416.08		148973
415.08		147138
414.08		141616
413.08		136346
412.08		132304
411.08		128549
410.08		124247
409.08		117989
408.08		111828
407.08		107902
406.08		106462
405.08		107499
404.08		109711
403.08		114181
402.08		121179
401.08		131181
400.08		142238
399.08		147725
398.08		145094
397.08		138191
396.08		131514
395.08		127349
394.08		124581
393.08		119248
392.08		111406
391.08		103545
390.08		97830.5
389.08		94634.9
388.08		93099.9
387.08		91723.9
386.08		90913.3
385.08		89763.7
384.08		88003.6
383.08		87182.3
382.08		87408.6
381.08		87259.4
380.08		87431.8
379.08		88355.4
378.08		88437.4
377.08		88798.9
376.08		89162.4
375.08		89709.3
374.08		90659
373.08		91119.5
372.08		90991.1
371.08		91214.5
370.08		89777.8
369.08		88344.1
368.08		88249.1
367.08		87663.2
366.08		87486.1
365.08		88516.7
364.08		89016.1
363.08		89169.1
362.08		89673.3
361.08		89850.3
360.08		89016.7
359.08		88848.2
358.08		89118.6
357.08		89384.9
356.08		89918.2
355.08		90327.5
354.08		90065.2
353.08		89777.4
352.08		90140.5
351.08		92109.6
350.08		93373.7
349.08		93540
348.08		92439.9
347.08		90183.1
346.08		88172.6
345.08		88683
344.08		90305.9
343.08		90881.7
342.08		91558.6
341.08		92245.8
340.08		92662.7
339.08		93151.5
338.08		94230.5
337.08		92668.7
336.08		90924.8
335.08		90684.8
334.08		91121.6
333.08		91707.9
332.08		93115.9
331.08		93036
330.08		92432.1
329.08		92197.3
328.08		91522
327.08		91357.8
326.08		92892.4
325.08		93253
324.08		93392.1
323.08		93661.7
322.08		92694.1
321.08		92218.7
320.08		92377.5
319.08		92736.7
318.08		93949.5
317.08		96689
316.08		97489.3
315.08		96812.1
314.08		94822.1
313.08		93172.3
312.08		91835.5
311.08		92807.3
310.08		94102.1
309.08		95118.6
308.08		96111.3
307.08		96121.9
306.08		94215.5
305.08		92836.4
304.08		93903.4
303.08		94029.1
302.08		94032.1
301.08		94150.3
300.08		93320.9
299.08		92816
298.08		94366.4
297.08		94258.1
296.08		94618
295.08		94513.1
294.08		94470.4
293.08		94432.8
292.08		94311.5
291.08		92674
290.08		92777.4
289.08		94669
288.08		100228
287.08		110901
286.08		121031
285.08		123836
284.08		119694
283.08		108381
282.08		96671.8
281.08		90570.7
280.08		88256.5
279.08		88371.2
278.08		89401.4
277.08		89392.3
276.08		89954.4
275.08		89940
274.08		89398.7
273.08		88907.7
272.08		89233
271.08		89741
270.08		88624
269.08		87467.3
268.08		86951.4
267.08		86480.6
266.08		86416.1
265.08		86375.5
264.08		86072.8
263.08		86488.9
262.08		87415
261.08		88587
260.08		88225.8
259.08		87704.6
258.08		88330.1
257.08		90817.6
256.08		93656.9
255.08		96173.6
254.08		96896.1
253.08		96352.8
252.08		95831.8
251.08		96497.6
250.08		96271.5
249.08		95250.3
248.08		92075.6
247.08		88478.6
246.08		83530.8
245.08		77503.6
244.08		73329.5
243.08		70261.3
242.08		68097.9
241.08		66568.9
240.08		65782.6
239.08		68754.4
238.08		81003.3
237.08		96573.8
236.08		112111
235.08		125055
234.08		135959
233.08		141587
232.08		137931
231.08		125305
230.08		111731
229.08		100837
228.08		91813.2
227.08		79124
226.08		61495.9
225.08		46108.6
224.08		39726.5
223.08		38961.6
222.08		39570.3
221.08		39171.9
220.08		38878.8
219.08		38683.5
218.08		39121.9
217.08		38688.9
216.08		37830.1
215.08		38075.9
214.08		38762.7
213.08		39598.6
212.08		40027.3
211.08		39772.4
210.08		39454.9
209.08		39218.8
208.08		39333.1
207.08		40144.1
206.08		39740.6
205.08		39567.4
204.08		39343.8
203.08		38811.4
202.08		38197.8
201.08		38573.6
200.08		38785.2
199.08		39057
198.08		39391
197.08		39966.7
196.08		40270.6
195.08		41092.9
194.08		41528.9
193.08		40690.1
192.08		40594.5
191.08		40079
190.08		39701.1
189.08		39373.5
188.08		38986.5
187.08		38164.6
186.08		38408.7
185.08		38355
184.08		39170.8
183.08		39732.5
182.08		40381.6
181.08		42043
180.08		43069
179.08		43013.6
178.08		42994.8
177.08		42799.9
176.08		42508.6
175.08		43801.3
174.08		44059.5
173.08		43852.6
172.08		42860.8
171.08		41784.7
170.08		40659.2
169.08		39870.9
168.08		38282.7
167.08		37470.1
166.08		36738.8
165.08		36078.6
164.08		35238.6
163.08		34217.7
162.08		33329.3
161.08		33284.4
160.08		33716.8
159.08		35553.9
158.08		40226
157.08		49349.8
156.08		61601.1
155.08		72948.7
154.08		77087.7
153.08		72779.3
152.08		63305.6
151.08		51945.6
150.08		43240
149.08		38474
148.08		34992.1
147.08		32919
146.08		31859.5
145.08		30690
144.08		30612.4
143.08		30918
142.08		31032.4
141.08		30948.9
140.08		30573.3
139.08		30148.3
138.08		30388.7
137.08		30307.5
136.08		30030.8
135.08		29307.8
134.08		28909.3
133.08		28985.4
132.08		29812.6
131.08		30213
130.08		30078.2
129.08		30408.7
128.08		31145.1
127.08		32174.3
126.08		33391.2
125.08		34572.6
124.08		35052.3
123.08		35606.5
122.08		35125.3
121.08		34105
120.08		32079.9
119.08		29817.6
118.08		28174
117.08		26883.6
116.08		25786.1
115.08		25239.3
114.08		23951.2
113.08		22432
112.08		21745.6
111.08		21319.5
110.08		21872
109.08		22456.9
108.08		22287.4
107.08		24957.2
106.08		34976.6
105.08		49657.3
104.08		61714.1
103.08		64134.1
102.08		57439.4
101.08		46464.9
100.08		37186
99.08		31048.4
98.08		26292.2
97.08		21232.2
96.08		19069.4
95.08		18371.4
94.08		18179.5
93.08		18287.4
92.08		19192.9
91.08		19567
90.08		20209.7
89.08		20208.5
88.08		20129.2
87.08		20186.2
86.08		20187.3
85.08		19927.4
84.08		19484.6
83.08		19373.3
82.08		19885
81.08		20659.1
80.08		21623.8
79.08		23055.6
78.08		24168.7
77.08		25077.1
76.08		24872.7
75.08		23179.7
74.08		21036.8
73.08		18951.7
72.08		17547.5
71.08		17101.8
70.08		17700.1
69.08		18676
68.08		19872.7
67.08		20388.9
66.08		19899.7
65.08		19223.9
64.08		18883.5
63.08		18689.6
62.08		18536.3
61.08		17738.8
60.08		17415.5
59.08		17722.9
58.08		18204.1
57.08		18179.8
56.08		17206.8
55.08		15514
54.08		14537.5
53.08		13890.7
52.08		13703.5
51.08		13640.1
50.08		13718.4
49.08		13939.8
48.08		13973.9
47.08		13656.5
46.08		13815.8
45.08		14832.5
44.08		17081.9
43.08		19870.9
42.08		22230.8
41.08		22657.5
40.08		21922.1
39.08		20798.4
38.08		20309.2
37.08		19819.5
36.08		18643.3
35.08		16089.6
34.08		12791
33.08		10181.9
32.08		8760.05
31.08		8571.42
30.08		8560.67
29.08		9582.91
28.08		11801.7
27.08		14708.8
26.08		17051.3
25.08		18073.9
24.08		16759.1
23.08		14199.4
22.08		11516.8
21.08		8899.2
20.08		6781.3
19.08		5204.45
18.08		4527.52
17.08		4486.03
16.08		4605.48
15.08		4903.94
14.08		5377.52
13.08		5349.97
12.08		5555.13
11.08		6082.12
10.08		6639.09
9.08		7686.96
8.08		8776.01
7.08		9293.43
6.08		9393.14
5.08		9335.87
4.08		8944.65
3.08		7995.65
2.08		6181.35
1.08		4149.72
0.08		2114.81
-0.92		781.183
-1.92		283.312
-2.92		87.3378
-3.92		39.866
-4.92		77.4056
-5.92		82.6835
-6.92		88.5471
-7.92		94.3548
-8.92		44.7214

## Sheet: Peak Table
Peak Table :
	Name	Start BE	Peak BE	End BE	Height CPS	FWHM eV	Area (P) CPS.eV	Area (N) TPP-2M	Atomic %	Peak Type	Q	SF ALTHERMO1	TXFN	Backgnd	PP Height CPS	PP Hgt (N)	PP At. %	Title	File Name
	Si2p	110.73	103.42	95.83	3288.83	2.05	9597.3	0.23	78.94	Standard	1	0.9	573.05	Smart	3334.96	0	77.7	Si2p Scan	C:\Users\engineer\AppData\Local\Temp\VGD{1067A8BE-F744-4818-9338-BEEB92546660}.vgd
	Mo3d	240.73	232.8	222.83	6894.3	1.54	30537.8	0.06	21.06	Standard	1	11.008	602.81	Smart	7608.62	0	22.3	Mo3d Scan	C:\Users\engineer\AppData\Local\Temp\VGD{EE5A8D64-0B83-4945-B861-FECC0255EE83}.vgd

## Sheet: Titles
12:04:46 Wednesday, March 13, 2019
D:\20190313\liuwenhong\0313\nc\xam\9.xls
9
Data Files :	Title	File Name	Comment
	Mo3d Scan	C:\...\Local\Temp\VGD{EE5A8D64-0B83-4945-B861-FECC0255EE83}.vgd
	Si2p Scan	C:\...\Local\Temp\VGD{1067A8BE-F744-4818-9338-BEEB92546660}.vgd
	C1s Scan	C:\...\Local\Temp\VGD{991C8BAC-2321-4CA5-937D-26BDCD8B2E6E}.vgd
	Survey	C:\...\Local\Temp\VGD{5A6F0E62-073F-4CF8-842A-766113170D7B}.vgd
	Mo3d Scan	D:\20190313\liuwenhong\0313\nc\xam\9.DATA\Mo3d Scan_0.VGD
	Si2p Scan	D:\20190313\liuwenhong\0313\nc\xam\9.DATA\Si2p Scan_0.VGD
	C1s Scan	D:\20190313\liuwenhong\0313\nc\xam\9.DATA\C1s Scan.VGD
	Survey	D:\20190313\liuwenhong\0313\nc\xam\9.DATA\Survey.VGD
	Mo3d Scan	D:\20190313\liuwenhong\0313\nc\xam\9.DATA\Mo3d Scan_0.VGD
	Si2p Scan	D:\20190313\liuwenhong\0313\nc\xam\9.DATA\Si2p Scan_0.VGD
	Mo3d Scan	D:\20190313\liuwenhong\0313\nc\xam\9.DATA\Mo3d Scan.VGD
	Si2p Scan	D:\20190313\liuwenhong\0313\nc\xam\9.DATA\Si2p Scan.VGD
	C1s Scan	D:\20190313\liuwenhong\0313\nc\xam\9.DATA\C1s Scan.VGD
	Survey	D:\20190313\liuwenhong\0313\nc\xam\9.DATA\Survey.VGD
