# Supplementary material for: C,N-codoped MoSi2 ceramic with excellent heat resistance for microwaves absorption application
Source: R Soc Open Sci. 2020 Jul 29;7(7):200740. doi: 10.1098/rsos.200740 (PMC7428230; doi:10.1098/rsos.200740)
Supplement: XPS [file rsos200740supp3.zip]

Archive with 3 entries (2 files):
- XRD/
- XRD/0317XAM9.raw
- XRD/0317XAM9.txt
