# Supplementary material for: C,N-codoped MoSi2 ceramic with excellent heat resistance for microwaves absorption application
Source: R Soc Open Sci. 2020 Jul 29;7(7):200740. doi: 10.1098/rsos.200740 (PMC7428230; doi:10.1098/rsos.200740)
Supplement: XPS [file rsos200740supp3.zip › XRD/0317XAM9.txt]

?
5.0      179
5.02     179
5.04     235
5.06     207
5.08     220
5.1      192
5.12     204
5.14     190
5.16     177
5.18     171
5.2      167
5.22     175
5.24     184
5.26     176
5.28     172
5.3      179
5.32     183
5.34     183
5.36     180
5.38     177
5.4      159
5.42     164
5.44     167
5.46     149
5.48     135
5.5      125
5.52     121
5.54     123
5.56     140
5.58     134
5.6      137
5.62     154
5.64     146
5.66     139
5.68     135
5.7      130
5.72     129
5.74     135
5.76     147
5.78     142
5.8      155
5.82     150
5.84     141
5.86     143
5.88     139
5.9      136
5.92     127
5.94     133
5.96     127
5.98     121
6.0      120
6.02     107
6.04     117
6.06     111
6.08     118
6.1      115
6.12     118
6.14     138
6.16     140
6.18     139
6.2      127
6.22     120
6.24     126
6.26     113
6.28     113
6.3      100
6.32     104
6.34     106
6.36     95
6.38     92
6.4      85
6.42     79
6.44     84
6.46     73
6.48     71
6.5      78
6.52     76
6.54     84
6.56     71
6.58     93
6.6      87
6.62     89
6.64     85
6.66     76
6.68     70
6.7      78
6.72     66
6.74     75
6.76     68
6.78     85
6.8      80
6.82     86
6.84     77
6.86     74
6.88     71
6.9      62
6.92     57
6.94     65
6.96     64
6.98     64
7.0      57
7.02     55
7.04     49
7.06     44
7.08     44
7.1      31
7.12     41
7.14     50
7.16     51
7.18     68
7.2      63
7.22     76
7.24     62
7.26     57
7.28     50
7.3      42
7.32     40
7.34     44
7.36     45
7.38     55
7.4      53
7.42     51
7.44     43
7.46     36
7.48     33
7.5      35
7.52     29
7.54     42
7.56     41
7.58     47
7.6      48
7.62     44
7.64     50
7.66     52
7.68     49
7.7      53
7.72     44
7.74     53
7.76     40
7.78     40
7.8      43
7.82     38
7.84     44
7.86     50
7.88     50
7.9      56
7.92     50
7.94     54
7.96     38
7.98     33
8.0      47
8.02     37
8.04     35
8.06     32
8.08     31
8.1      32
8.12     34
8.14     37
8.16     34
8.18     30
8.2      42
8.22     29
8.24     28
8.26     27
8.28     19
8.3      27
8.32     20
8.34     20
8.36     27
8.38     18
8.4      25
8.42     21
8.44     40
8.46     33
8.48     29
8.5      31
8.52     23
8.54     25
8.56     20
8.58     22
8.6      36
8.62     40
8.64     56
8.66     43
8.68     48
8.7      43
8.72     43
8.74     37
8.76     28
8.78     33
8.8      30
8.82     35
8.84     44
8.86     39
8.88     53
8.9      60
8.92     72
8.94     73
8.96     72
8.98     75
9.0      69
9.02     60
9.04     49
9.06     43
9.08     39
9.1      42
9.12     49
9.14     41
9.16     50
9.18     68
9.2      71
9.22     68
9.24     63
9.26     66
9.28     63
9.3      56
9.32     53
9.34     48
9.36     53
9.38     62
9.4      57
9.42     60
9.44     52
9.46     50
9.48     44
9.5      33
9.52     32
9.54     28
9.56     38
9.58     43
9.6      48
9.62     60
9.64     51
9.66     49
9.68     51
9.7      43
9.72     51
9.74     52
9.76     57
9.78     57
9.8      53
9.82     61
9.84     44
9.86     40
9.88     37
9.9      32
9.92     51
9.94     53
9.96     56
9.98     58
10.0     55
10.02    68
10.04    64
10.06    71
10.08    66
10.1     71
10.12    75
10.14    82
10.16    77
10.18    74
10.2     78
10.22    98
10.24    96
10.26    101
10.28    105
10.3     110
10.32    106
10.34    97
10.36    90
10.38    75
10.4     63
10.42    70
10.44    49
10.46    45
10.48    48
10.5     60
10.52    58
10.54    50
10.56    59
10.58    35
10.6     39
10.62    50
10.64    54
10.66    62
10.68    63
10.7     77
10.72    82
10.74    68
10.76    60
10.78    46
10.8     60
10.82    52
10.84    61
10.86    57
10.88    44
10.9     51
10.92    55
10.94    52
10.96    61
10.98    73
11.0     84
11.02    82
11.04    91
11.06    92
11.08    72
11.1     69
11.12    59
11.14    57
11.16    54
11.18    57
11.2     61
11.22    62
11.24    66
11.26    68
11.28    52
11.3     59
11.32    60
11.34    57
11.36    65
11.38    69
11.4     74
11.42    66
11.44    62
11.46    50
11.48    48
11.5     58
11.52    68
11.54    77
11.56    76
11.58    80
11.6     90
11.62    89
11.64    76
11.66    61
11.68    59
11.7     54
11.72    55
11.74    45
11.76    35
11.78    49
11.8     56
11.82    67
11.84    55
11.86    70
11.88    87
11.9     87
11.92    88
11.94    83
11.96    76
11.98    91
12.0     95
12.02    77
12.04    71
12.06    97
12.08    103
12.1     85
12.12    93
12.14    113
12.16    110
12.18    126
12.2     122
12.22    99
12.24    114
12.26    107
12.28    82
12.3     75
12.32    84
12.34    87
12.36    76
12.38    74
12.4     80
12.42    87
12.44    101
12.46    102
12.48    104
12.5     124
12.52    130
12.54    135
12.56    126
12.58    114
12.6     123
12.62    125
12.64    120
12.66    115
12.68    115
12.7     137
12.72    144
12.74    131
12.76    112
12.78    110
12.8     112
12.82    108
12.84    115
12.86    102
12.88    115
12.9     144
12.92    141
12.94    137
12.96    143
12.98    133
13.0     117
13.02    121
13.04    119
13.06    106
13.08    111
13.1     109
13.12    95
13.14    110
13.16    105
13.18    90
13.2     91
13.22    103
13.24    103
13.26    121
13.28    121
13.3     123
13.32    131
13.34    136
13.36    125
13.38    120
13.4     123
13.42    119
13.44    110
13.46    110
13.48    113
13.5     113
13.52    115
13.54    108
13.56    115
13.58    143
13.6     161
13.62    170
13.64    183
13.66    198
13.68    221
13.7     206
13.72    201
13.74    199
13.76    189
13.78    181
13.8     155
13.82    135
13.84    137
13.86    129
13.88    132
13.9     122
13.92    120
13.94    131
13.96    116
13.98    105
14.0     97
14.02    88
14.04    82
14.06    66
14.08    70
14.1     79
14.12    90
14.14    94
14.16    87
14.18    105
14.2     129
14.22    117
14.24    104
14.26    95
14.28    83
14.3     77
14.32    80
14.34    69
14.36    57
14.38    74
14.4     93
14.42    91
14.44    95
14.46    91
14.48    76
14.5     82
14.52    90
14.54    89
14.56    80
14.58    88
14.6     103
14.62    102
14.64    88
14.66    82
14.68    81
14.7     86
14.72    99
14.74    94
14.76    89
14.78    98
14.8     102
14.82    83
14.84    65
14.86    74
14.88    73
14.9     73
14.92    85
14.94    67
14.96    72
14.98    74
15.0     80
15.02    78
15.04    86
15.06    100
15.08    88
15.1     82
15.12    94
15.14    84
15.16    82
15.18    74
15.2     94
15.22    89
15.24    79
15.26    83
15.28    81
15.3     80
15.32    91
15.34    87
15.36    84
15.38    88
15.4     95
15.42    75
15.44    78
15.46    95
15.48    95
15.5     85
15.52    86
15.54    89
15.56    91
15.58    107
15.6     118
15.62    114
15.64    126
15.66    124
15.68    116
15.7     104
15.72    109
15.74    122
15.76    132
15.78    134
15.8     126
15.82    126
15.84    135
15.86    127
15.88    124
15.9     124
15.92    128
15.94    143
15.96    150
15.98    131
16.0     118
16.02    133
16.04    151
16.06    149
16.08    141
16.1     141
16.12    139
16.14    126
16.16    127
16.18    113
16.2     95
16.22    94
16.24    100
16.26    101
16.28    104
16.3     117
16.32    114
16.34    107
16.36    124
16.38    136
16.4     125
16.42    120
16.44    125
16.46    115
16.48    108
16.5     113
16.52    118
16.54    133
16.56    145
16.58    151
16.6     144
16.62    151
16.64    143
16.66    110
16.68    100
16.7     116
16.72    128
16.74    123
16.76    123
16.78    142
16.8     154
16.82    168
16.84    160
16.86    148
16.88    148
16.9     154
16.92    141
16.94    127
16.96    123
16.98    133
17.0     127
17.02    129
17.04    127
17.06    121
17.08    123
17.1     135
17.12    146
17.14    151
17.16    136
17.18    128
17.2     134
17.22    150
17.24    146
17.26    137
17.28    136
17.3     143
17.32    143
17.34    135
17.36    117
17.38    120
17.4     138
17.42    159
17.44    172
17.46    179
17.48    187
17.5     200
17.52    193
17.54    188
17.56    183
17.58    190
17.6     187
17.62    196
17.64    203
17.66    213
17.68    218
17.7     224
17.72    198
17.74    191
17.76    201
17.78    230
17.8     248
17.82    267
17.84    297
17.86    325
17.88    349
17.9     372
17.92    368
17.94    373
17.96    376
17.98    356
18.0     322
18.02    292
18.04    301
18.06    286
18.08    282
18.1     293
18.12    300
18.14    309
18.16    302
18.18    274
18.2     264
18.22    262
18.24    268
18.26    261
18.28    256
18.3     246
18.32    244
18.34    245
18.36    253
18.38    247
18.4     248
18.42    257
18.44    255
18.46    262
18.48    264
18.5     256
18.52    250
18.54    239
18.56    231
18.58    228
18.6     241
18.62    238
18.64    229
18.66    237
18.68    257
18.7     275
18.72    284
18.74    292
18.76    283
18.78    280
18.8     273
18.82    255
18.84    252
18.86    239
18.88    235
18.9     244
18.92    241
18.94    228
18.96    200
18.98    203
19.0     229
19.02    244
19.04    247
19.06    242
19.08    251
19.1     251
19.12    227
19.14    206
19.16    192
19.18    207
19.2     222
19.22    208
19.24    212
19.26    218
19.28    230
19.3     230
19.32    224
19.34    233
19.36    247
19.38    264
19.4     276
19.42    265
19.44    257
19.46    247
19.48    250
19.5     237
19.52    226
19.54    213
19.56    209
19.58    206
19.6     203
19.62    194
19.64    195
19.66    213
19.68    233
19.7     237
19.72    241
19.74    244
19.76    240
19.78    236
19.8     238
19.82    241
19.84    250
19.86    263
19.88    270
19.9     280
19.92    276
19.94    281
19.96    282
19.98    305
20.0     324
20.02    328
20.04    360
20.06    421
20.08    478
20.1     491
20.12    465
20.14    437
20.16    426
20.18    430
20.2     408
20.22    362
20.24    339
20.26    342
20.28    338
20.3     310
20.32    304
20.34    320
20.36    351
20.38    369
20.4     370
20.42    340
20.44    311
20.46    277
20.48    261
20.5     240
20.52    232
20.54    244
20.56    258
20.58    256
20.6     267
20.62    275
20.64    277
20.66    269
20.68    295
20.7     291
20.72    303
20.74    304
20.76    299
20.78    287
20.8     289
20.82    268
20.84    251
20.86    238
20.88    246
20.9     248
20.92    266
20.94    249
20.96    249
20.98    241
21.0     250
21.02    231
21.04    229
21.06    213
21.08    211
21.1     216
21.12    226
21.14    229
21.16    242
21.18    247
21.2     264
21.22    252
21.24    250
21.26    250
21.28    262
21.3     252
21.32    239
21.34    229
21.36    239
21.38    242
21.4     240
21.42    219
21.44    211
21.46    214
21.48    223
21.5     212
21.52    195
21.54    196
21.56    217
21.58    238
21.6     248
21.62    246
21.64    250
21.66    257
21.68    258
21.7     251
21.72    251
21.74    258
21.76    266
21.78    296
21.8     322
21.82    346
21.84    354
21.86    343
21.88    327
21.9     326
21.92    328
21.94    329
21.96    315
21.98    325
22.0     334
22.02    347
22.04    356
22.06    369
22.08    371
22.1     382
22.12    383
22.14    383
22.16    355
22.18    337
22.2     328
22.22    332
22.24    328
22.26    355
22.28    366
22.3     397
22.32    434
22.34    487
22.36    567
22.38    689
22.4     861
22.42    1057
22.44    1301
22.46    1669
22.48    2130
22.5     2856
22.52    4023
22.54    5879
22.56    8010
22.58    9639
22.6     10349
22.62    10045
22.64    8800
22.66    6848
22.68    4539
22.7     2416
22.72    951
22.74    443
22.76    450
22.78    494
22.8     495
22.82    483
22.84    435
22.86    388
22.88    361
22.9     342
22.92    321
22.94    296
22.96    280
22.98    275
23.0     271
23.02    271
23.04    273
23.06    278
23.08    286
23.1     290
23.12    287
23.14    271
23.16    265
23.18    257
23.2     242
23.22    238
23.24    247
23.26    260
23.28    281
23.3     283
23.32    265
23.34    245
23.36    235
23.38    231
23.4     222
23.42    219
23.44    218
23.46    226
23.48    241
23.5     235
23.52    226
23.54    223
23.56    230
23.58    232
23.6     225
23.62    219
23.64    211
23.66    216
23.68    219
23.7     217
23.72    220
23.74    239
23.76    247
23.78    247
23.8     235
23.82    231
23.84    220
23.86    226
23.88    231
23.9     230
23.92    234
23.94    242
23.96    226
23.98    211
24.0     196
24.02    196
24.04    195
24.06    213
24.08    227
24.1     233
24.12    239
24.14    257
24.16    268
24.18    275
24.2     268
24.22    251
24.24    234
24.26    231
24.28    230
24.3     218
24.32    201
24.34    213
24.36    227
24.38    234
24.4     218
24.42    203
24.44    195
24.46    217
24.48    236
24.5     247
24.52    233
24.54    229
24.56    221
24.58    206
24.6     193
24.62    179
24.64    172
24.66    176
24.68    195
24.7     219
24.72    227
24.74    214
24.76    199
24.78    194
24.8     211
24.82    217
24.84    230
24.86    238
24.88    274
24.9     299
24.92    305
24.94    281
24.96    243
24.98    213
25.0     193
25.02    174
25.04    159
25.06    150
25.08    157
25.1     154
25.12    157
25.14    165
25.16    160
25.18    169
25.2     180
25.22    196
25.24    210
25.26    215
25.28    195
25.3     178
25.32    172
25.34    161
25.36    152
25.38    146
25.4     148
25.42    164
25.44    190
25.46    202
25.48    193
25.5     231
25.52    243
25.54    240
25.56    230
25.58    215
25.6     212
25.62    201
25.64    205
25.66    203
25.68    195
25.7     214
25.72    196
25.74    184
25.76    172
25.78    173
25.8     191
25.82    199
25.84    219
25.86    222
25.88    223
25.9     228
25.92    228
25.94    254
25.96    296
25.98    402
26.0     522
26.02    637
26.04    688
26.06    690
26.08    646
26.1     560
26.12    446
26.14    332
26.16    220
26.18    177
26.2     155
26.22    162
26.24    148
26.26    155
26.28    153
26.3     161
26.32    157
26.34    147
26.36    131
26.38    126
26.4     121
26.42    122
26.44    123
26.46    134
26.48    141
26.5     157
26.52    151
26.54    150
26.56    150
26.58    146
26.6     140
26.62    148
26.64    145
26.66    140
26.68    146
26.7     138
26.72    135
26.74    130
26.76    121
26.78    130
26.8     148
26.82    166
26.84    161
26.86    160
26.88    161
26.9     159
26.92    153
26.94    145
26.96    143
26.98    164
27.0     194
27.02    241
27.04    290
27.06    351
27.08    394
27.1     407
27.12    375
27.14    316
27.16    235
27.18    163
27.2     108
27.22    97
27.24    107
27.26    136
27.28    164
27.3     179
27.32    180
27.34    170
27.36    162
27.38    170
27.4     227
27.42    311
27.44    422
27.46    546
27.48    637
27.5     672
27.52    641
27.54    568
27.56    470
27.58    362
27.6     284
27.62    203
27.64    172
27.66    162
27.68    152
27.7     142
27.72    130
27.74    132
27.76    137
27.78    149
27.8     156
27.82    153
27.84    142
27.86    127
27.88    115
27.9     114
27.92    106
27.94    114
27.96    114
27.98    119
28.0     136
28.02    138
28.04    148
28.06    144
28.08    137
28.1     132
28.12    101
28.14    96
28.16    86
28.18    82
28.2     102
28.22    103
28.24    125
28.26    126
28.28    129
28.3     133
28.32    124
28.34    142
28.36    153
28.38    149
28.4     153
28.42    142
28.44    143
28.46    139
28.48    133
28.5     136
28.52    145
28.54    155
28.56    149
28.58    131
28.6     123
28.62    113
28.64    113
28.66    120
28.68    124
28.7     147
28.72    162
28.74    179
28.76    197
28.78    206
28.8     211
28.82    198
28.84    175
28.86    170
28.88    178
28.9     192
28.92    192
28.94    210
28.96    239
28.98    280
29.0     332
29.02    355
29.04    395
29.06    417
29.08    433
29.1     447
29.12    448
29.14    461
29.16    507
29.18    566
29.2     626
29.22    639
29.24    636
29.26    580
29.28    500
29.3     437
29.32    359
29.34    303
29.36    285
29.38    263
29.4     265
29.42    266
29.44    271
29.46    280
29.48    279
29.5     292
29.52    277
29.54    273
29.56    274
29.58    279
29.6     304
29.62    332
29.64    361
29.66    390
29.68    397
29.7     388
29.72    385
29.74    420
29.76    472
29.78    538
29.8     615
29.82    740
29.84    921
29.86    1139
29.88    1452
29.9     1875
29.92    2457
29.94    3283
29.96    4426
29.98    6307
30.0     9410
30.02    13350
30.04    16738
30.06    18621
30.08    18812
30.1     17269
30.12    14294
30.14    10424
30.16    6383
30.18    3256
30.2     1726
30.22    1357
30.24    1198
30.26    1027
30.28    912
30.3     799
30.32    732
30.34    669
30.36    590
30.38    516
30.4     442
30.42    386
30.44    342
30.46    334
30.48    332
30.5     324
30.52    336
30.54    323
30.56    291
30.58    253
30.6     208
30.62    197
30.64    206
30.66    229
30.68    262
30.7     265
30.72    266
30.74    234
30.76    192
30.78    177
30.8     159
30.82    170
30.84    186
30.86    174
30.88    182
30.9     186
30.92    189
30.94    190
30.96    190
30.98    203
31.0     203
31.02    206
31.04    194
31.06    180
31.08    165
31.1     163
31.12    158
31.14    154
31.16    145
31.18    142
31.2     157
31.22    170
31.24    183
31.26    203
31.28    194
31.3     189
31.32    182
31.34    162
31.36    161
31.38    169
31.4     191
31.42    217
31.44    225
31.46    219
31.48    201
31.5     180
31.52    163
31.54    155
31.56    163
31.58    174
31.6     181
31.62    182
31.64    176
31.66    156
31.68    150
31.7     157
31.72    150
31.74    176
31.76    191
31.78    201
31.8     206
31.82    191
31.84    181
31.86    171
31.88    176
31.9     168
31.92    158
31.94    162
31.96    155
31.98    162
32.0     155
32.02    149
32.04    150
32.06    143
32.08    149
32.1     134
32.12    129
32.14    130
32.16    130
32.18    153
32.2     161
32.22    175
32.24    178
32.26    168
32.28    169
32.3     167
32.32    170
32.34    171
32.36    171
32.38    177
32.4     172
32.42    162
32.44    149
32.46    133
32.48    132
32.5     139
32.52    137
32.54    150
32.56    163
32.58    172
32.6     177
32.62    184
32.64    201
32.66    220
32.68    247
32.7     272
32.72    289
32.74    311
32.76    322
32.78    339
32.8     340
32.82    339
32.84    322
32.86    290
32.88    250
32.9     216
32.92    189
32.94    166
32.96    163
32.98    177
33.0     179
33.02    181
33.04    159
33.06    137
33.08    123
33.1     114
33.12    122
33.14    121
33.16    119
33.18    121
33.2     104
33.22    104
33.24    101
33.26    106
33.28    118
33.3     136
33.32    152
33.34    160
33.36    161
33.38    151
33.4     120
33.42    114
33.44    93
33.46    99
33.48    99
33.5     104
33.52    109
33.54    110
33.56    106
33.58    101
33.6     93
33.62    100
33.64    104
33.66    128
33.68    132
33.7     127
33.72    116
33.74    100
33.76    93
33.78    84
33.8     89
33.82    97
33.84    103
33.86    104
33.88    93
33.9     85
33.92    79
33.94    81
33.96    84
33.98    75
34.0     90
34.02    96
34.04    104
34.06    104
34.08    92
34.1     94
34.12    101
34.14    98
34.16    81
34.18    79
34.2     81
34.22    91
34.24    101
34.26    112
34.28    110
34.3     122
34.32    112
34.34    93
34.36    57
34.38    56
34.4     60
34.42    73
34.44    79
34.46    101
34.48    113
34.5     130
34.52    122
34.54    112
34.56    89
34.58    81
34.6     81
34.62    73
34.64    62
34.66    62
34.68    69
34.7     75
34.72    70
34.74    63
34.76    67
34.78    54
34.8     53
34.82    63
34.84    66
34.86    71
34.88    80
34.9     79
34.92    82
34.94    85
34.96    96
34.98    85
35.0     91
35.02    100
35.04    111
35.06    113
35.08    118
35.1     105
35.12    102
35.14    89
35.16    77
35.18    76
35.2     85
35.22    95
35.24    108
35.26    110
35.28    110
35.3     106
35.32    112
35.34    118
35.36    135
35.38    164
35.4     202
35.42    252
35.44    282
35.46    302
35.48    300
35.5     281
35.52    269
35.54    240
35.56    202
35.58    180
35.6     170
35.62    177
35.64    187
35.66    227
35.68    285
35.7     357
35.72    440
35.74    488
35.76    491
35.78    440
35.8     341
35.82    222
35.84    113
35.86    49
35.88    37
35.9     50
35.92    87
35.94    137
35.96    159
35.98    142
36.0     124
36.02    98
36.04    72
36.06    72
36.08    96
36.1     98
36.12    112
36.14    142
36.16    142
36.18    145
36.2     148
36.22    144
36.24    138
36.26    143
36.28    143
36.3     128
36.32    131
36.34    144
36.36    129
36.38    138
36.4     143
36.42    157
36.44    152
36.46    153
36.48    141
36.5     147
36.52    170
36.54    204
36.56    260
36.58    339
36.6     421
36.62    493
36.64    533
36.66    541
36.68    496
36.7     437
36.72    376
36.74    323
36.76    313
36.78    336
36.8     371
36.82    408
36.84    414
36.86    362
36.88    285
36.9     203
36.92    134
36.94    90
36.96    93
36.98    125
37.0     156
37.02    177
37.04    168
37.06    147
37.08    134
37.1     118
37.12    118
37.14    146
37.16    204
37.18    263
37.2     315
37.22    337
37.24    334
37.26    314
37.28    269
37.3     226
37.32    175
37.34    138
37.36    135
37.38    139
37.4     149
37.42    151
37.44    158
37.46    159
37.48    137
37.5     138
37.52    128
37.54    112
37.56    105
37.58    105
37.6     97
37.62    106
37.64    128
37.66    121
37.68    106
37.7     122
37.72    118
37.74    98
37.76    88
37.78    87
37.8     75
37.82    75
37.84    95
37.86    96
37.88    110
37.9     148
37.92    163
37.94    173
37.96    192
37.98    210
38.0     195
38.02    180
38.04    182
38.06    172
38.08    167
38.1     180
38.12    194
38.14    222
38.16    272
38.18    354
38.2     504
38.22    765
38.24    1070
38.26    1306
38.28    1439
38.3     1442
38.32    1314
38.34    1064
38.36    766
38.38    485
38.4     298
38.42    231
38.44    232
38.46    233
38.48    245
38.5     257
38.52    252
38.54    231
38.56    245
38.58    241
38.6     231
38.62    237
38.64    236
38.66    219
38.68    214
38.7     215
38.72    204
38.74    216
38.76    257
38.78    278
38.8     313
38.82    331
38.84    324
38.86    300
38.88    281
38.9     264
38.92    244
38.94    261
38.96    297
38.98    341
39.0     383
39.02    406
39.04    400
39.06    382
39.08    353
39.1     318
39.12    282
39.14    263
39.16    255
39.18    272
39.2     287
39.22    309
39.24    317
39.26    329
39.28    320
39.3     329
39.32    360
39.34    377
39.36    416
39.38    485
39.4     536
39.42    626
39.44    730
39.46    852
39.48    987
39.5     1192
39.52    1451
39.54    1768
39.56    2174
39.58    2773
39.6     3659
39.62    5074
39.64    7461
39.66    11153
39.68    15481
39.7     19042
39.72    20978
39.74    21000
39.76    19124
39.78    15766
39.8     11548
39.82    7348
39.84    4230
39.86    2723
39.88    2222
39.9     1877
39.92    1552
39.94    1307
39.96    1102
39.98    960
40.0     879
40.02    826
40.04    787
40.06    792
40.08    817
40.1     837
40.12    833
40.14    790
40.16    727
40.18    631
40.2     519
40.22    403
40.24    316
40.26    256
40.28    251
40.3     264
40.32    295
40.34    313
40.36    347
40.38    374
40.4     403
40.42    436
40.44    487
40.46    511
40.48    524
40.5     506
40.52    470
40.54    407
40.56    347
40.58    300
40.6     256
40.62    234
40.64    236
40.66    232
40.68    213
40.7     201
40.72    182
40.74    159
40.76    163
40.78    164
40.8     174
40.82    185
40.84    204
40.86    205
40.88    216
40.9     227
40.92    213
40.94    206
40.96    200
40.98    188
41.0     173
41.02    156
41.04    161
41.06    157
41.08    183
41.1     205
41.12    229
41.14    275
41.16    317
41.18    378
41.2     451
41.22    568
41.24    734
41.26    932
41.28    1136
41.3     1275
41.32    1295
41.34    1222
41.36    1042
41.38    815
41.4     570
41.42    382
41.44    281
41.46    278
41.48    322
41.5     387
41.52    445
41.54    492
41.56    491
41.58    455
41.6     393
41.62    331
41.64    270
41.66    225
41.68    209
41.7     240
41.72    321
41.74    472
41.76    640
41.78    811
41.8     937
41.82    984
41.84    931
41.86    822
41.88    680
41.9     512
41.92    366
41.94    302
41.96    267
41.98    257
42.0     233
42.02    194
42.04    154
42.06    139
42.08    133
42.1     124
42.12    127
42.14    140
42.16    136
42.18    139
42.2     129
42.22    130
42.24    134
42.26    140
42.28    152
42.3     153
42.32    154
42.34    135
42.36    114
42.38    104
42.4     86
42.42    99
42.44    117
42.46    133
42.48    156
42.5     176
42.52    193
42.54    183
42.56    182
42.58    180
42.6     201
42.62    244
42.64    281
42.66    345
42.68    487
42.7     726
42.72    1054
42.74    1380
42.76    1612
42.78    1692
42.8     1621
42.82    1401
42.84    1095
42.86    752
42.88    453
42.9     275
42.92    219
42.94    214
42.96    235
42.98    260
43.0     316
43.02    384
43.04    464
43.06    503
43.08    503
43.1     484
43.12    428
43.14    366
43.16    307
43.18    274
43.2     266
43.22    278
43.24    308
43.26    346
43.28    361
43.3     363
43.32    354
43.34    339
43.36    308
43.38    289
43.4     281
43.42    281
43.44    279
43.46    288
43.48    292
43.5     285
43.52    285
43.54    276
43.56    266
43.58    256
43.6     271
43.62    264
43.64    252
43.66    262
43.68    269
43.7     275
43.72    273
43.74    281
43.76    278
43.78    272
43.8     273
43.82    256
43.84    253
43.86    250
43.88    253
43.9     263
43.92    263
43.94    282
43.96    280
43.98    293
44.0     302
44.02    309
44.04    328
44.06    338
44.08    342
44.1     352
44.12    368
44.14    390
44.16    397
44.18    425
44.2     466
44.22    510
44.24    531
44.26    589
44.28    620
44.3     670
44.32    732
44.34    832
44.36    967
44.38    1137
44.4     1362
44.42    1611
44.44    1944
44.46    2384
44.48    2863
44.5     3597
44.52    4677
44.54    6369
44.56    9454
44.58    14613
44.6     20979
44.62    26526
44.64    29956
44.66    30553
44.68    28342
44.7     23794
44.72    17708
44.74    11347
44.76    6461
44.78    3976
44.8     3076
44.82    2574
44.84    2181
44.86    1815
44.88    1536
44.9     1308
44.92    1155
44.94    1009
44.96    893
44.98    809
45.0     721
45.02    654
45.04    604
45.06    564
45.08    538
45.1     538
45.12    549
45.14    529
45.16    500
45.18    475
45.2     432
45.22    379
45.24    340
45.26    323
45.28    328
45.3     338
45.32    342
45.34    343
45.36    359
45.38    369
45.4     378
45.42    408
45.44    451
45.46    523
45.48    618
45.5     729
45.52    840
45.54    917
45.56    952
45.58    913
45.6     827
45.62    708
45.64    574
45.66    457
45.68    351
45.7     296
45.72    274
45.74    253
45.76    244
45.78    238
45.8     247
45.82    259
45.84    287
45.86    317
45.88    342
45.9     384
45.92    424
45.94    444
45.96    488
45.98    529
46.0     588
46.02    681
46.04    823
46.06    1018
46.08    1325
46.1     1845
46.12    2768
46.14    4115
46.16    5565
46.18    6659
46.2     7181
46.22    7045
46.24    6308
46.26    5088
46.28    3623
46.3     2266
46.32    1360
46.34    979
46.36    824
46.38    702
46.4     593
46.42    506
46.44    458
46.46    428
46.48    399
46.5     367
46.52    339
46.54    326
46.56    274
46.58    225
46.6     190
46.62    160
46.64    134
46.66    122
46.68    124
46.7     120
46.72    128
46.74    144
46.76    152
46.78    169
46.8     178
46.82    180
46.84    176
46.86    163
46.88    148
46.9     142
46.92    131
46.94    128
46.96    132
46.98    146
47.0     146
47.02    150
47.04    147
47.06    155
47.08    163
47.1     168
47.12    159
47.14    161
47.16    171
47.18    175
47.2     154
47.22    133
47.24    120
47.26    123
47.28    110
47.3     97
47.32    106
47.34    122
47.36    145
47.38    158
47.4     158
47.42    149
47.44    151
47.46    143
47.48    111
47.5     92
47.52    84
47.54    85
47.56    94
47.58    112
47.6     125
47.62    133
47.64    138
47.66    139
47.68    128
47.7     99
47.72    81
47.74    76
47.76    81
47.78    95
47.8     95
47.82    91
47.84    97
47.86    103
47.88    99
47.9     75
47.92    83
47.94    104
47.96    125
47.98    132
48.0     138
48.02    153
48.04    182
48.06    204
48.08    238
48.1     306
48.12    403
48.14    468
48.16    497
48.18    476
48.2     437
48.22    368
48.24    286
48.26    206
48.28    145
48.3     130
48.32    125
48.34    111
48.36    117
48.38    104
48.4     101
48.42    89
48.44    86
48.46    85
48.48    82
48.5     67
48.52    59
48.54    54
48.56    64
48.58    61
48.6     64
48.62    63
48.64    76
48.66    84
48.68    96
48.7     88
48.72    102
48.74    105
48.76    108
48.78    112
48.8     114
48.82    119
48.84    126
48.86    130
48.88    119
48.9     122
48.92    127
48.94    112
48.96    103
48.98    87
49.0     76
49.02    71
49.04    63
49.06    61
49.08    43
49.1     50
49.12    64
49.14    66
49.16    72
49.18    72
49.2     79
49.22    81
49.24    82
49.26    73
49.28    57
49.3     53
49.32    60
49.34    56
49.36    60
49.38    70
49.4     77
49.42    78
49.44    79
49.46    67
49.48    62
49.5     66
49.52    82
49.54    93
49.56    112
49.58    123
49.6     131
49.62    131
49.64    127
49.66    95
49.68    80
49.7     64
49.72    55
49.74    59
49.76    83
49.78    92
49.8     113
49.82    125
49.84    129
49.86    116
49.88    102
49.9     76
49.92    55
49.94    49
49.96    50
49.98    46
50.0     50
50.02    61
50.04    75
50.06    94
50.08    98
50.1     100
50.12    100
50.14    110
50.16    111
50.18    95
50.2     65
50.22    55
50.24    59
50.26    59
50.28    60
50.3     56
50.32    70
50.34    95
50.36    101
50.38    86
50.4     71
50.42    65
50.44    69
50.46    68
50.48    65
50.5     55
50.52    64
50.54    68
50.56    62
50.58    49
50.6     45
50.62    54
50.64    50
50.66    59
50.68    54
50.7     62
50.72    65
50.74    56
50.76    49
50.78    47
50.8     50
50.82    64
50.84    39
50.86    47
50.88    48
50.9     57
50.92    58
50.94    60
50.96    61
50.98    66
51.0     65
51.02    72
51.04    44
51.06    50
51.08    59
51.1     72
51.12    85
51.14    103
51.16    112
51.18    124
51.2     121
51.22    104
51.24    70
51.26    56
51.28    35
51.3     33
51.32    37
51.34    44
51.36    59
51.38    76
51.4     84
51.42    97
51.44    106
51.46    111
51.48    124
51.5     137
51.52    140
51.54    123
51.56    94
51.58    74
51.6     49
51.62    25
51.64    2
51.66    0
51.68    24
51.7     52
51.72    72
51.74    84
51.76    108
51.78    131
51.8     123
51.82    96
51.84    60
51.86    33
51.88    12
51.9     0
51.92    0
51.94    0
51.96    8
51.98    24
52.0     42
52.02    59
52.04    58
52.06    56
52.08    62
52.1     60
52.12    64
52.14    61
52.16    54
52.18    53
52.2     64
52.22    68
52.24    65
52.26    60
52.28    67
52.3     61
52.32    64
52.34    55
52.36    44
52.38    43
52.4     39
52.42    36
52.44    50
52.46    60
52.48    85
52.5     106
52.52    110
52.54    104
52.56    84
52.58    48
52.6     26
52.62    12
52.64    4
52.66    18
52.68    42
52.7     66
52.72    81
52.74    79
52.76    72
52.78    67
52.8     65
52.82    49
52.84    29
52.86    33
52.88    37
52.9     27
52.92    25
52.94    34
52.96    37
52.98    47
53.0     46
53.02    45
53.04    47
53.06    62
53.08    56
53.1     32
53.12    29
53.14    41
53.16    25
53.18    23
53.2     21
53.22    36
53.24    51
53.26    63
53.28    56
53.3     57
53.32    62
53.34    66
53.36    58
53.38    60
53.4     55
53.42    66
53.44    53
53.46    41
53.48    24
53.5     20
53.52    17
53.54    14
53.56    12
53.58    22
53.6     34
53.62    47
53.64    36
53.66    40
53.68    34
53.7     40
53.72    48
53.74    42
53.76    31
53.78    40
53.8     38
53.82    21
53.84    14
53.86    9
53.88    14
53.9     28
53.92    37
53.94    42
53.96    48
53.98    64
54.0     65
54.02    70
54.04    81
54.06    74
54.08    71
54.1     71
54.12    65
54.14    52
54.16    41
54.18    32
54.2     29
54.22    31
54.24    27
54.26    18
54.28    19
54.3     40
54.32    57
54.34    66
54.36    65
54.38    73
54.4     92
54.42    102
54.44    113
54.46    112
54.48    116
54.5     120
54.52    118
54.54    94
54.56    63
54.58    43
54.6     36
54.62    40
54.64    41
54.66    40
54.68    39
54.7     57
54.72    86
54.74    88
54.76    85
54.78    71
54.8     66
54.82    56
54.84    30
54.86    5
54.88    4
54.9     2
54.92    5
54.94    9
54.96    20
54.98    26
55.0     49
55.02    44
55.04    41
55.06    46
55.08    54
55.1     48
55.12    43
55.14    39
55.16    30
55.18    31
55.2     38
55.22    32
55.24    42
55.26    63
55.28    86
55.3     103
55.32    111
55.34    111
55.36    103
55.38    98
55.4     76
55.42    57
55.44    50
55.46    38
55.48    51
55.5     62
55.52    69
55.54    79
55.56    86
55.58    96
55.6     99
55.62    101
55.64    95
55.66    78
55.68    91
55.7     82
55.72    76
55.74    63
55.76    55
55.78    56
55.8     66
55.82    68
55.84    68
55.86    75
55.88    97
55.9     109
55.92    125
55.94    131
55.96    130
55.98    127
56.0     118
56.02    101
56.04    85
56.06    61
56.08    45
56.1     33
56.12    33
56.14    41
56.16    40
56.18    45
56.2     35
56.22    48
56.24    51
56.26    50
56.28    48
56.3     52
56.32    63
56.34    73
56.36    81
56.38    89
56.4     85
56.42    91
56.44    93
56.46    96
56.48    96
56.5     101
56.52    99
56.54    97
56.56    97
56.58    91
56.6     86
56.62    76
56.64    86
56.66    77
56.68    86
56.7     81
56.72    92
56.74    100
56.76    108
56.78    118
56.8     136
56.82    155
56.84    172
56.86    166
56.88    167
56.9     147
56.92    150
56.94    133
56.96    118
56.98    111
57.0     113
57.02    141
57.04    162
57.06    202
57.08    242
57.1     287
57.12    337
57.14    378
57.16    411
57.18    428
57.2     466
57.22    522
57.24    582
57.26    685
57.28    808
57.3     981
57.32    1230
57.34    1597
57.36    2117
57.38    2898
57.4     3918
57.42    4882
57.44    5546
57.46    5764
57.48    5486
57.5     4814
57.52    3857
57.54    2804
57.56    1875
57.58    1277
57.6     993
57.62    863
57.64    776
57.66    688
57.68    586
57.7     533
57.72    471
57.74    418
57.76    372
57.78    322
57.8     279
57.82    257
57.84    243
57.86    232
57.88    209
57.9     206
57.92    193
57.94    179
57.96    184
57.98    188
58.0     179
58.02    160
58.04    149
58.06    130
58.08    110
58.1     101
58.12    85
58.14    90
58.16    121
58.18    148
58.2     162
58.22    168
58.24    176
58.26    161
58.28    151
58.3     130
58.32    100
58.34    96
58.36    87
58.38    75
58.4     60
58.42    64
58.44    66
58.46    66
58.48    76
58.5     82
58.52    90
58.54    105
58.56    118
58.58    123
58.6     129
58.62    137
58.64    131
58.66    113
58.68    101
58.7     90
58.72    68
58.74    49
58.76    48
58.78    34
58.8     38
58.82    45
58.84    41
58.86    30
58.88    35
58.9     49
58.92    52
58.94    53
58.96    67
58.98    75
59.0     88
59.02    96
59.04    88
59.06    81
59.08    89
59.1     97
59.12    93
59.14    97
59.16    107
59.18    115
59.2     114
59.22    110
59.24    95
59.26    91
59.28    95
59.3     86
59.32    86
59.34    102
59.36    94
59.38    87
59.4     93
59.42    91
59.44    77
59.46    77
59.48    60
59.5     43
59.52    37
59.54    34
59.56    8
59.58    1
59.6     16
59.62    26
59.64    35
59.66    58
59.68    69
59.7     74
59.72    84
59.74    96
59.76    77
59.78    54
59.8     54
59.82    42
59.84    29
59.86    28
59.88    18
59.9     9
59.92    17
59.94    27
59.96    27
59.98    24
60.0     30
60.02    30
60.04    28
60.06    37
60.08    47
60.1     59
60.12    71
60.14    81
60.16    97
60.18    100
60.2     94
60.22    98
60.24    96
60.26    95
60.28    98
60.3     99
60.32    98
60.34    85
60.36    74
60.38    64
60.4     67
60.42    69
60.44    63
60.46    56
60.48    63
60.5     79
60.52    91
60.54    98
60.56    114
60.58    144
60.6     181
60.62    204
60.64    214
60.66    211
60.68    199
60.7     175
60.72    137
60.74    109
60.76    94
60.78    83
60.8     78
60.82    76
60.84    80
60.86    90
60.88    89
60.9     83
60.92    73
60.94    80
60.96    83
60.98    82
61.0     70
61.02    67
61.04    74
61.06    95
61.08    98
61.1     102
61.12    103
61.14    112
61.16    111
61.18    114
61.2     117
61.22    114
61.24    112
61.26    124
61.28    130
61.3     127
61.32    118
61.34    113
61.36    99
61.38    91
61.4     96
61.42    85
61.44    80
61.46    71
61.48    62
61.5     59
61.52    49
61.54    50
61.56    46
61.58    41
61.6     46
61.62    60
61.64    78
61.66    81
61.68    81
61.7     94
61.72    88
61.74    92
61.76    103
61.78    97
61.8     88
61.82    105
61.84    122
61.86    138
61.88    152
61.9     178
61.92    185
61.94    188
61.96    194
61.98    189
62.0     164
62.02    155
62.04    138
62.06    136
62.08    143
62.1     166
62.12    170
62.14    182
62.16    190
62.18    197
62.2     204
62.22    223
62.24    224
62.26    228
62.28    250
62.3     291
62.32    330
62.34    380
62.36    440
62.38    531
62.4     651
62.42    807
62.44    1037
62.46    1404
62.48    1957
62.5     2634
62.52    3239
62.54    3625
62.56    3730
62.58    3552
62.6     3075
62.62    2428
62.64    1763
62.66    1208
62.68    852
62.7     667
62.72    543
62.74    455
62.76    382
62.78    342
62.8     285
62.82    266
62.84    275
62.86    283
62.88    291
62.9     288
62.92    281
62.94    279
62.96    260
62.98    256
63.0     238
63.02    222
63.04    201
63.06    174
63.08    154
63.1     124
63.12    102
63.14    81
63.16    72
63.18    71
63.2     79
63.22    82
63.24    95
63.26    86
63.28    84
63.3     82
63.32    83
63.34    80
63.36    78
63.38    70
63.4     62
63.42    56
63.44    61
63.46    44
63.48    43
63.5     45
63.52    53
63.54    66
63.56    82
63.58    97
63.6     106
63.62    113
63.64    126
63.66    109
63.68    106
63.7     93
63.72    85
63.74    75
63.76    51
63.78    40
63.8     34
63.82    23
63.84    23
63.86    22
63.88    31
63.9     38
63.92    54
63.94    70
63.96    74
63.98    79
64.0     83
64.02    85
64.04    86
64.06    101
64.08    87
64.1     71
64.12    64
64.14    75
64.16    79
64.18    66
64.2     63
64.22    68
64.24    60
64.26    69
64.28    58
64.3     46
64.32    50
64.34    61
64.36    71
64.38    68
64.4     71
64.42    84
64.44    82
64.46    83
64.48    86
64.5     91
64.52    92
64.54    83
64.56    99
64.58    109
64.6     128
64.62    152
64.64    175
64.66    175
64.68    177
64.7     176
64.72    156
64.74    120
64.76    104
64.78    73
64.8     55
64.82    38
64.84    39
64.86    32
64.88    37
64.9     44
64.92    50
64.94    45
64.96    53
64.98    59
65.0     70
65.02    62
65.04    59
65.06    57
65.08    50
65.1     45
65.12    47
65.14    51
65.16    70
65.18    87
65.2     100
65.22    98
65.24    91
65.26    77
65.28    69
65.3     67
65.32    66
65.34    65
65.36    61
65.38    58
65.4     59
65.42    53
65.44    44
65.46    41
65.48    47
65.5     59
65.52    76
65.54    96
65.56    111
65.58    126
65.6     130
65.62    137
65.64    134
65.66    126
65.68    112
65.7     116
65.72    118
65.74    132
65.76    136
65.78    155
65.8     162
65.82    179
65.84    190
65.86    210
65.88    240
65.9     277
65.92    305
65.94    350
65.96    387
65.98    426
66.0     464
66.02    516
66.04    598
66.06    701
66.08    850
66.1     1078
66.12    1429
66.14    1995
66.16    2762
66.18    3571
66.2     4233
66.22    4594
66.24    4589
66.26    4226
66.28    3556
66.3     2745
66.32    1942
66.34    1338
66.36    992
66.38    803
66.4     683
66.42    601
66.44    519
66.46    459
66.48    400
66.5     364
66.52    311
66.54    267
66.56    254
66.58    232
66.6     221
66.62    213
66.64    206
66.66    206
66.68    217
66.7     235
66.72    248
66.74    249
66.76    261
66.78    252
66.8     232
66.82    197
66.84    173
66.86    137
66.88    109
66.9     90
66.92    88
66.94    87
66.96    94
66.98    106
67.0     126
67.02    140
67.04    157
67.06    176
67.08    208
67.1     229
67.12    256
67.14    267
67.16    271
67.18    275
67.2     278
67.22    262
67.24    243
67.26    224
67.28    192
67.3     146
67.32    110
67.34    70
67.36    48
67.38    42
67.4     41
67.42    47
67.44    57
67.46    60
67.48    66
67.5     57
67.52    46
67.54    52
67.56    57
67.58    68
67.6     64
67.62    62
67.64    69
67.66    67
67.68    64
67.7     58
67.72    57
67.74    76
67.76    93
67.78    129
67.8     166
67.82    189
67.84    203
67.86    190
67.88    187
67.9     185
67.92    168
67.94    143
67.96    122
67.98    111
68.0     106
68.02    91
68.04    75
68.06    77
68.08    95
68.1     102
68.12    98
68.14    113
68.16    108
68.18    104
68.2     99
68.22    106
68.24    107
68.26    114
68.28    119
68.3     132
68.32    140
68.34    159
68.36    166
68.38    165
68.4     159
68.42    145
68.44    131
68.46    117
68.48    114
68.5     112
68.52    104
68.54    95
68.56    99
68.58    93
68.6     95
68.62    100
68.64    120
68.66    140
68.68    178
68.7     209
68.72    230
68.74    248
68.76    250
68.78    239
68.8     215
68.82    188
68.84    167
68.86    144
68.88    129
68.9     120
68.92    103
68.94    95
68.96    87
68.98    68
69.0     58
69.02    49
69.04    54
69.06    50
69.08    46
69.1     56
69.12    67
69.14    80
69.16    81
69.18    77
69.2     87
69.22    95
69.24    96
69.26    96
69.28    91
69.3     82
69.32    80
69.34    76
69.36    62
69.38    59
69.4     51
69.42    52
69.44    55
69.46    54
69.48    45
69.5     45
69.52    40
69.54    48
69.56    45
69.58    48
69.6     41
69.62    55
69.64    61
69.66    73
69.68    89
69.7     102
69.72    101
69.74    114
69.76    112
69.78    114
69.8     115
69.82    121
69.84    141
69.86    175
69.88    219
69.9     241
69.92    253
69.94    261
69.96    240
69.98    212
70.0     179
70.02    151
70.04    131
70.06    114
70.08    108
70.1     100
70.12    117
70.14    138
70.16    162
70.18    185
70.2     210
70.22    229
70.24    235
70.26    231
70.28    226
70.3     229
70.32    222
70.34    204
70.36    171
70.38    137
70.4     104
70.42    68
70.44    43
70.46    36
70.48    34
70.5     33
70.52    31
70.54    37
70.56    43
70.58    60
70.6     71
70.62    82
70.64    113
70.66    146
70.68    156
70.7     163
70.72    163
70.74    155
70.76    133
70.78    106
70.8     78
70.82    65
70.84    64
70.86    64
70.88    63
70.9     61
70.92    55
70.94    48
70.96    43
70.98    45
71.0     50
71.02    58
71.04    60
71.06    53
71.08    54
71.1     35
71.12    21
71.14    13
71.16    12
71.18    9
71.2     8
71.22    17
71.24    25
71.26    25
71.28    40
71.3     37
71.32    52
71.34    58
71.36    61
71.38    70
71.4     74
71.42    76
71.44    72
71.46    65
71.48    49
71.5     35
71.52    27
71.54    12
71.56    20
71.58    31
71.6     35
71.62    45
71.64    63
71.66    78
71.68    94
71.7     97
71.72    103
71.74    112
71.76    119
71.78    118
71.8     130
71.82    140
71.84    162
71.86    178
71.88    190
71.9     201
71.92    235
71.94    272
71.96    309
71.98    376
72.0     483
72.02    635
72.04    854
72.06    1095
72.08    1327
72.1     1491
72.12    1568
72.14    1506
72.16    1335
72.18    1089
72.2     834
72.22    600
72.24    425
72.26    326
72.28    266
72.3     208
72.32    175
72.34    130
72.36    114
72.38    113
72.4     124
72.42    121
72.44    127
72.46    153
72.48    145
72.5     134
72.52    122
72.54    128
72.56    150
72.58    155
72.6     143
72.62    126
72.64    129
72.66    130
72.68    112
72.7     101
72.72    106
72.74    110
72.76    106
72.78    93
72.8     83
72.82    83
72.84    99
72.86    91
72.88    96
72.9     97
72.92    99
72.94    87
72.96    82
72.98    92
73.0     100
73.02    114
73.04    118
73.06    113
73.08    126
73.1     121
73.12    107
73.14    90
73.16    71
73.18    66
73.2     59
73.22    60
73.24    56
73.26    61
73.28    77
73.3     84
73.32    93
73.34    96
73.36    99
73.38    108
73.4     105
73.42    96
73.44    86
73.46    82
73.48    79
73.5     79
73.52    85
73.54    71
73.56    76
73.58    78
73.6     80
73.62    93
73.64    106
73.66    125
73.68    130
73.7     133
73.72    125
73.74    100
73.76    102
73.78    110
73.8     123
73.82    135
73.84    132
73.86    133
73.88    135
73.9     132
73.92    122
73.94    123
73.96    125
73.98    128
74.0     113
74.02    92
74.04    79
74.06    75
74.08    89
74.1     89
74.12    90
74.14    93
74.16    90
74.18    95
74.2     92
74.22    97
74.24    100
74.26    100
74.28    108
74.3     94
74.32    99
74.34    91
74.36    96
74.38    108
74.4     118
74.42    120
74.44    111
74.46    105
74.48    104
74.5     96
74.52    113
74.54    108
74.56    114
74.58    113
74.6     114
74.62    110
74.64    101
74.66    97
74.68    99
74.7     106
74.72    117
74.74    115
74.76    120
74.78    120
74.8     143
74.82    153
74.84    159
74.86    169
74.88    168
74.9     164
74.92    156
74.94    152
74.96    141
74.98    152
75.0     183
75.02    196
75.04    226
75.06    260
75.08    294
75.1     323
75.12    357
75.14    396
75.16    420
75.18    458
75.2     490
75.22    521
75.24    571
75.26    627
75.28    690
75.3     757
75.32    856
75.34    964
75.36    1105
75.38    1275
75.4     1487
75.42    1762
75.44    2120
75.46    2610
75.48    3307
75.5     4384
75.52    5861
75.54    7383
75.56    8593
75.58    9229
75.6     9217
75.62    8530
75.64    7279
75.66    5743
75.68    4231
75.7     3121
75.72    2460
75.74    2018
75.76    1679
75.78    1448
75.8     1288
75.82    1115
75.84    966
75.86    859
75.88    754
75.9     705
75.92    625
75.94    544
75.96    493
75.98    471
76.0     439
76.02    383
76.04    349
76.06    321
76.08    302
76.1     302
76.12    273
76.14    258
76.16    245
76.18    226
76.2     199
76.22    191
76.24    188
76.26    199
76.28    221
76.3     226
76.32    211
76.34    194
76.36    174
76.38    173
76.4     168
76.42    202
76.44    196
76.46    195
76.48    204
76.5     203
76.52    208
76.54    230
76.56    263
76.58    309
76.6     359
76.62    451
76.64    526
76.66    645
76.68    757
76.7     838
76.72    877
76.74    868
76.76    801
76.78    684
76.8     555
76.82    442
76.84    337
76.86    283
76.88    238
76.9     218
76.92    207
76.94    203
76.96    200
76.98    193
77.0     198
77.02    194
77.04    183
77.06    179
77.08    167
77.1     155
77.12    138
77.14    111
77.16    88
77.18    60
77.2     67
77.22    68
77.24    86
77.26    105
77.28    101
77.3     100
77.32    105
77.34    98
77.36    88
77.38    79
77.4     102
77.42    110
77.44    108
77.46    94
77.48    76
77.5     75
77.52    71
77.54    65
77.56    54
77.58    55
77.6     63
77.62    58
77.64    35
77.66    32
77.68    36
77.7     37
77.72    37
77.74    51
77.76    61
77.78    69
77.8     79
77.82    92
77.84    95
77.86    111
77.88    117
77.9     113
77.92    105
77.94    103
77.96    102
77.98    97
78.0     109
78.02    121
78.04    118
78.06    121
78.08    121
78.1     98
78.12    72
78.14    53
78.16    39
78.18    35
78.2     38
78.22    46
78.24    57
78.26    68
78.28    75
78.3     71
78.32    66
78.34    75
78.36    85
78.38    90
78.4     84
78.42    83
78.44    87
78.46    81
78.48    71
78.5     53
78.52    42
78.54    42
78.56    46
78.58    21
78.6     6
78.62    6
78.64    20
78.66    33
78.68    34
78.7     31
78.72    51
78.74    62
78.76    58
78.78    46
78.8     30
78.82    42
78.84    56
78.86    60
78.88    53
78.9     40
78.92    52
78.94    59
78.96    46
78.98    42
79.0     42
79.02    60
79.04    66
79.06    59
79.08    48
79.1     25
79.12    22
79.14    25
79.16    9
79.18    10
79.2     40
79.22    52
79.24    50
79.26    45
79.28    46
79.3     43
79.32    53
79.34    56
79.36    51
79.38    59
79.4     72
79.42    60
79.44    44
79.46    31
79.48    26
79.5     20
79.52    19
79.54    16
79.56    23
79.58    28
79.6     31
79.62    30
79.64    33
79.66    38
79.68    45
79.7     50
79.72    57
79.74    68
79.76    81
79.78    84
79.8     79
79.82    60
79.84    34
79.86    11
79.88    5
79.9     1
79.92    0
79.94    4
79.96    13
79.98    15
80.0     25
80.02    20
80.04    19
80.06    19
80.08    44
80.1     56
80.12    63
80.14    72
80.16    79
80.18    84
80.2     93
80.22    84
80.24    75
80.26    58
80.28    55
80.3     34
80.32    26
80.34    27
80.36    36
80.38    43
80.4     51
80.42    43
80.44    41
80.46    49
80.48    70
80.5     92
80.52    105
80.54    121
80.56    120
80.58    112
80.6     83
80.62    46
80.64    31
80.66    31
80.68    39
80.7     46
80.72    44
80.74    44
80.76    44
80.78    39
80.8     30
80.82    27
80.84    28
80.86    35
80.88    41
80.9     35
80.92    33
80.94    31
80.96    35
80.98    38
81.0     37
81.02    39
81.04    36
81.06    39
81.08    38
81.1     32
81.12    42
81.14    52
81.16    43
81.18    38
81.2     29
81.22    28
81.24    25
81.26    26
81.28    20
81.3     25
81.32    43
81.34    55
81.36    54
81.38    43
81.4     45
81.42    42
81.44    44
81.46    50
81.48    46
81.5     52
81.52    64
81.54    78
81.56    82
81.58    65
81.6     69
81.62    67
81.64    71
81.66    76
81.68    76
81.7     67
81.72    57
81.74    45
81.76    36
81.78    26
81.8     23
81.82    27
81.84    40
81.86    61
81.88    78
81.9     84
81.92    97
81.94    114
81.96    150
81.98    169
82.0     188
82.02    195
82.04    187
82.06    179
82.08    156
82.1     139
82.12    127
82.14    114
82.16    114
82.18    101
82.2     99
82.22    93
82.24    83
82.26    83
82.28    94
82.3     114
82.32    125
82.34    132
82.36    132
82.38    118
82.4     105
82.42    89
82.44    69
82.46    57
82.48    56
82.5     60
82.52    60
82.54    59
82.56    54
82.58    39
82.6     37
82.62    30
82.64    19
82.66    12
82.68    26
82.7     42
82.72    49
82.74    52
82.76    61
82.78    61
82.8     63
82.82    52
82.84    44
82.86    38
82.88    51
82.9     58
82.92    61
82.94    63
82.96    71
82.98    76
83.0     59
83.02    40
83.04    34
83.06    19
83.08    15
83.1     10
83.12    16
83.14    18
83.16    23
83.18    34
83.2     32
83.22    32
83.24    43
83.26    49
83.28    67
83.3     83
83.32    95
83.34    100
83.36    111
83.38    108
83.4     105
83.42    97
83.44    80
83.46    69
83.48    75
83.5     71
83.52    53
83.54    44
83.56    42
83.58    35
83.6     36
83.62    28
83.64    24
83.66    44
83.68    64
83.7     68
83.72    62
83.74    56
83.76    59
83.78    53
83.8     45
83.82    32
83.84    28
83.86    38
83.88    35
83.9     31
83.92    31
83.94    27
83.96    15
83.98    16
84.0     27
84.02    31
84.04    49
84.06    61
84.08    70
84.1     81
84.12    80
84.14    68
84.16    46
84.18    33
84.2     25
84.22    26
84.24    23
84.26    17
84.28    25
84.3     31
84.32    41
84.34    47
84.36    48
84.38    49
84.4     55
84.42    61
84.44    52
84.46    46
84.48    46
84.5     47
84.52    54
84.54    40
84.56    43
84.58    54
84.6     55
84.62    59
84.64    57
84.66    56
84.68    64
84.7     63
84.72    63
84.74    56
84.76    63
84.78    62
84.8     61
84.82    58
84.84    54
84.86    52
84.88    47
84.9     42
84.92    51
84.94    62
84.96    78
84.98    78
85.0     97
85.02    113
85.04    139
85.06    147
85.08    160
85.1     178
85.12    203
85.14    225
85.16    229
85.18    232
85.2     253
85.22    269
85.24    291
85.26    312
85.28    353
85.3     392
85.32    429
85.34    466
85.36    491
85.38    528
85.4     574
85.42    648
85.44    738
85.46    843
85.48    971
85.5     1144
85.52    1357
85.54    1653
85.56    2058
85.58    2602
85.6     3225
85.62    3847
85.64    4316
85.66    4510
85.68    4417
85.7     4072
85.72    3503
85.74    2826
85.76    2202
85.78    1712
85.8     1331
85.82    1090
85.84    922
85.86    782
85.88    676
85.9     598
85.92    526
85.94    461
85.96    425
85.98    406
86.0     375
86.02    346
86.04    319
86.06    295
86.08    264
86.1     240
86.12    220
86.14    199
86.16    174
86.18    180
86.2     184
86.22    181
86.24    177
86.26    169
86.28    151
86.3     142
86.32    131
86.34    123
86.36    110
86.38    116
86.4     121
86.42    123
86.44    123
86.46    121
86.48    109
86.5     104
86.52    100
86.54    106
86.56    107
86.58    103
86.6     100
86.62    103
86.64    112
86.66    115
86.68    103
86.7     111
86.72    119
86.74    120
86.76    124
86.78    119
86.8     102
86.82    96
86.84    87
86.86    75
86.88    65
86.9     63
86.92    50
86.94    44
86.96    39
86.98    23
87.0     2
87.02    8
87.04    9
87.06    11
87.08    28
87.1     32
87.12    41
87.14    56
87.16    56
87.18    59
87.2     69
87.22    81
87.24    76
87.26    79
87.28    83
87.3     64
87.32    74
87.34    64
87.36    43
87.38    36
87.4     34
87.42    24
87.44    24
87.46    30
87.48    29
87.5     22
87.52    37
87.54    36
87.56    35
87.58    43
87.6     43
87.62    42
87.64    51
87.66    54
87.68    50
87.7     46
87.72    44
87.74    49
87.76    55
87.78    59
87.8     46
87.82    31
87.84    36
87.86    34
87.88    26
87.9     21
87.92    19
87.94    34
87.96    53
87.98    57
88.0     59
88.02    55
88.04    67
88.06    42
88.08    29
88.1     28
88.12    28
88.14    38
88.16    53
88.18    68
88.2     83
88.22    82
88.24    78
88.26    59
88.28    59
88.3     50
88.32    45
88.34    58
88.36    66
88.38    76
88.4     74
88.42    63
88.44    54
88.46    53
88.48    43
88.5     35
88.52    34
88.54    40
88.56    36
88.58    43
88.6     44
88.62    33
88.64    34
88.66    38
88.68    43
88.7     56
88.72    43
88.74    38
88.76    66
88.78    91
88.8     121
88.82    149
88.84    166
88.86    175
88.88    174
88.9     167
88.92    133
88.94    114
88.96    116
88.98    96
89.0     92
89.02    83
89.04    62
89.06    49
89.08    40
89.1     34
89.12    37
89.14    42
89.16    56
89.18    63
89.2     69
89.22    73
89.24    71
89.26    67
89.28    72
89.3     67
89.32    67
89.34    57
89.36    59
89.38    60
89.4     54
89.42    63
89.44    57
89.46    65
89.48    81
89.5     98
89.52    108
89.54    108
89.56    109
89.58    111
89.6     99
89.62    97
89.64    84
89.66    78
89.68    76
89.7     75
89.72    71
89.74    71
89.76    73
89.78    72
89.8     69
89.82    60
89.84    65
89.86    84
89.88    114
89.9     135
89.92    176
89.94    207
89.96    249
89.98    250
90.0     252
