# Supplementary material for: C,N-codoped MoSi2 ceramic with excellent heat resistance for microwaves absorption application
Source: R Soc Open Sci. 2020 Jul 29;7(7):200740. doi: 10.1098/rsos.200740 (PMC7428230; doi:10.1098/rsos.200740)
Supplement: Electromagnetic parameters [file rsos200740supp4.zip]

Archive with 5 entries (4 files):
- Electromagnetic parameters/
- Electromagnetic parameters/9-60.prn
- Electromagnetic parameters/9-70.prn
- Electromagnetic parameters/9-80.prn
- Electromagnetic parameters/9-90%.prn
