# Supplementary material for: C,N-codoped MoSi2 ceramic with excellent heat resistance for microwaves absorption application
Source: R Soc Open Sci. 2020 Jul 29;7(7):200740. doi: 10.1098/rsos.200740 (PMC7428230; doi:10.1098/rsos.200740)
Supplement: Electromagnetic parameters [file rsos200740supp4.zip › Electromagnetic parameters/9-60.prn]

frequency	e'	e''	u'	u''
2000000000.0000	5.8728	0.0503	1.1504	-0.0174
2040000000.0000	5.8433	0.0232	1.1864	0.0113
2080000000.0000	5.8401	0.0800	1.1471	-0.0088
2120000000.0000	5.8188	0.0559	1.1496	0.0103
2160000000.0000	5.8079	0.0504	1.1430	-0.0074
2200000000.0000	5.8271	0.0546	1.1218	-0.0085
2240000000.0000	5.8068	0.0296	1.1551	0.0197
2280000000.0000	5.7797	0.0720	1.1519	-0.0070
2320000000.0000	5.8152	0.0617	1.1033	0.0156
2360000000.0000	5.7776	0.0360	1.1327	0.0108
2400000000.0000	5.7816	0.0506	1.1239	0.0076
2440000000.0000	5.7910	0.0418	1.1263	0.0239
2480000000.0000	5.7635	0.0590	1.1293	0.0057
2520000000.0000	5.7852	0.0541	1.1027	0.0282
2560000000.0000	5.7718	0.0275	1.1188	0.0353
2600000000.0000	5.7628	0.0524	1.1161	0.0137
2640000000.0000	5.7758	0.0477	1.1124	0.0447
2680000000.0000	5.7558	0.0504	1.1147	0.0388
2720000000.0000	5.7664	0.0568	1.0763	0.0400
2760000000.0000	5.7511	0.0256	1.1040	0.0549
2800000000.0000	5.7452	0.0461	1.1027	0.0321
2840000000.0000	5.7739	0.0510	1.0752	0.0486
2880000000.0000	5.7496	0.0330	1.1021	0.0620
2920000000.0000	5.7439	0.0570	1.0881	0.0568
2960000000.0000	5.7610	0.0496	1.0710	0.0670
3000000000.0000	5.7334	0.0470	1.0844	0.0572
3040000000.0000	5.7476	0.0605	1.0645	0.0781
3080000000.0000	5.7388	0.0474	1.0701	0.0772
3120000000.0000	5.7226	0.0567	1.0615	0.0546
3160000000.0000	5.7421	0.0549	1.0510	0.0802
3200000000.0000	5.7285	0.0431	1.0731	0.0811
3240000000.0000	5.7269	0.0732	1.0410	0.0661
3280000000.0000	5.7270	0.0499	1.0601	0.0905
3320000000.0000	5.7110	0.0750	1.0385	0.0722
3360000000.0000	5.7233	0.0640	1.0283	0.0823
3400000000.0000	5.7064	0.0497	1.0454	0.0888
3440000000.0000	5.6955	0.0776	1.0400	0.0706
3480000000.0000	5.7195	0.0736	1.0132	0.0849
3520000000.0000	5.6886	0.0577	1.0340	0.0758
3560000000.0000	5.6990	0.0798	1.0154	0.0858
3600000000.0000	5.6937	0.0664	1.0216	0.0845
3640000000.0000	5.6703	0.0727	1.0186	0.0616
3680000000.0000	5.6923	0.0815	1.0007	0.0819
3720000000.0000	5.6756	0.0601	1.0209	0.0744
3760000000.0000	5.6727	0.0768	1.0052	0.0635
3800000000.0000	5.6761	0.0677	1.0138	0.0756
3840000000.0000	5.6550	0.0796	1.0140	0.0612
3880000000.0000	5.6739	0.0847	0.9941	0.0706
3920000000.0000	5.6560	0.0621	1.0150	0.0717
3960000000.0000	5.6416	0.0828	1.0111	0.0541
4000000000.0000	5.6619	0.0794	0.9929	0.0681
4040000000.0000	5.6347	0.0678	1.0169	0.0569
4080000000.0000	5.6462	0.0895	1.0008	0.0591
4120000000.0000	5.6447	0.0676	1.0050	0.0639
4160000000.0000	5.6212	0.0745	1.0119	0.0502
4200000000.0000	5.6338	0.0890	1.0015	0.0584
4240000000.0000	5.6251	0.0650	1.0128	0.0631
4280000000.0000	5.6109	0.0836	1.0024	0.0429
4320000000.0000	5.6232	0.0671	1.0090	0.0568
4360000000.0000	5.6127	0.0670	1.0155	0.0506
4400000000.0000	5.6138	0.0785	1.0056	0.0514
4440000000.0000	5.6071	0.0616	1.0243	0.0622
4480000000.0000	5.5984	0.0843	1.0102	0.0431
4520000000.0000	5.6122	0.0650	1.0026	0.0607
4560000000.0000	5.5922	0.0521	1.0233	0.0583
4600000000.0000	5.5914	0.0767	1.0137	0.0431
4640000000.0000	5.6075	0.0635	1.0097	0.0582
4680000000.0000	5.5890	0.0599	1.0171	0.0517
4720000000.0000	5.5954	0.0625	1.0092	0.0560
4760000000.0000	5.5872	0.0493	1.0251	0.0602
4800000000.0000	5.5824	0.0706	1.0130	0.0476
4840000000.0000	5.5966	0.0618	1.0058	0.0586
4880000000.0000	5.5808	0.0397	1.0182	0.0592
4920000000.0000	5.5803	0.0529	1.0071	0.0482
4960000000.0000	5.5897	0.0453	1.0191	0.0592
5000000000.0000	5.5802	0.0525	1.0191	0.0453
5040000000.0000	5.5971	0.0472	1.0055	0.0630
5080000000.0000	5.5808	0.0365	1.0233	0.0635
5120000000.0000	5.5700	0.0540	1.0113	0.0475
5160000000.0000	5.5981	0.0390	1.0103	0.0655
5200000000.0000	5.5821	0.0389	1.0169	0.0516
5240000000.0000	5.5831	0.0432	1.0068	0.0564
5280000000.0000	5.5908	0.0330	1.0120	0.0670
5320000000.0000	5.5781	0.0402	1.0123	0.0466
5360000000.0000	5.5998	0.0362	1.0044	0.0627
5400000000.0000	5.5817	0.0284	1.0146	0.0587
5440000000.0000	5.5862	0.0444	1.0027	0.0474
5480000000.0000	5.6091	0.0324	1.0014	0.0660
5520000000.0000	5.5795	0.0199	1.0158	0.0442
5560000000.0000	5.6055	0.0421	1.0003	0.0564
5600000000.0000	5.6054	0.0311	1.0143	0.0540
5640000000.0000	5.5999	0.0438	1.0031	0.0533
5680000000.0000	5.6101	0.0355	1.0008	0.0624
5720000000.0000	5.5973	0.0279	1.0106	0.0520
5760000000.0000	5.5975	0.0496	0.9937	0.0480
5800000000.0000	5.6138	0.0370	1.0013	0.0548
5840000000.0000	5.6124	0.0299	1.0041	0.0435
5880000000.0000	5.6146	0.0412	0.9951	0.0543
5920000000.0000	5.6023	0.0329	1.0088	0.0495
5960000000.0000	5.6170	0.0535	0.9931	0.0364
6000000000.0000	5.6325	0.0443	0.9939	0.0557
6040000000.0000	5.6073	0.0249	1.0067	0.0446
6080000000.0000	5.6188	0.0535	0.9892	0.0408
6120000000.0000	5.6267	0.0397	1.0022	0.0470
6160000000.0000	5.6199	0.0495	0.9981	0.0394
6200000000.0000	5.6351	0.0501	0.9931	0.0450
6240000000.0000	5.6287	0.0340	1.0033	0.0437
6280000000.0000	5.6155	0.0593	0.9938	0.0397
6320000000.0000	5.6396	0.0523	0.9980	0.0472
6360000000.0000	5.6270	0.0449	0.9963	0.0291
6400000000.0000	5.6343	0.0537	0.9911	0.0453
6440000000.0000	5.6336	0.0479	1.0056	0.0419
6480000000.0000	5.6319	0.0579	0.9974	0.0307
6520000000.0000	5.6434	0.0595	0.9945	0.0496
6560000000.0000	5.6302	0.0510	1.0052	0.0395
6600000000.0000	5.6400	0.0689	0.9858	0.0346
6640000000.0000	5.6479	0.0469	0.9980	0.0482
6680000000.0000	5.6258	0.0574	1.0004	0.0374
6720000000.0000	5.6469	0.0678	0.9906	0.0388
6760000000.0000	5.6488	0.0476	0.9995	0.0402
6800000000.0000	5.6369	0.0692	0.9937	0.0380
6840000000.0000	5.6642	0.0619	0.9970	0.0499
6880000000.0000	5.6376	0.0553	0.9978	0.0383
6920000000.0000	5.6394	0.0783	0.9881	0.0471
6960000000.0000	5.6562	0.0668	0.9943	0.0478
7000000000.0000	5.6391	0.0577	0.9867	0.0367
7040000000.0000	5.6502	0.0622	0.9913	0.0548
7080000000.0000	5.6394	0.0630	1.0032	0.0455
7120000000.0000	5.6473	0.0845	0.9826	0.0412
7160000000.0000	5.6596	0.0632	0.9887	0.0562
7200000000.0000	5.6388	0.0654	0.9911	0.0488
7240000000.0000	5.6491	0.0776	0.9826	0.0522
7280000000.0000	5.6453	0.0625	0.9889	0.0498
7320000000.0000	5.6384	0.0803	0.9816	0.0454
7360000000.0000	5.6641	0.0733	0.9799	0.0556
7400000000.0000	5.6414	0.0522	0.9880	0.0511
7440000000.0000	5.6372	0.0845	0.9812	0.0526
7480000000.0000	5.6555	0.0787	0.9836	0.0556
7520000000.0000	5.6407	0.0735	0.9766	0.0486
7560000000.0000	5.6491	0.0796	0.9750	0.0611
7600000000.0000	5.6399	0.0676	0.9863	0.0536
7640000000.0000	5.6403	0.0885	0.9709	0.0497
7680000000.0000	5.6539	0.0779	0.9772	0.0628
7720000000.0000	5.6349	0.0767	0.9784	0.0520
7760000000.0000	5.6481	0.0894	0.9710	0.0577
7800000000.0000	5.6447	0.0765	0.9751	0.0601
7840000000.0000	5.6271	0.0866	0.9706	0.0542
7880000000.0000	5.6491	0.0890	0.9704	0.0603
7920000000.0000	5.6355	0.0785	0.9743	0.0537
7960000000.0000	5.6379	0.0950	0.9656	0.0533
8000000000.0000	5.6495	0.0827	0.9714	0.0661
8040000000.0000	5.6246	0.0924	0.9718	0.0539
8080000000.0000	5.6382	0.1043	0.9635	0.0605
8120000000.0000	5.6326	0.0887	0.9679	0.0571
8160000000.0000	5.6252	0.1006	0.9588	0.0539
8200000000.0000	5.6383	0.0914	0.9629	0.0650
8240000000.0000	5.6156	0.0870	0.9709	0.0511
8280000000.0000	5.6310	0.1162	0.9586	0.0543
8320000000.0000	5.6369	0.0954	0.9612	0.0618
8360000000.0000	5.6121	0.0995	0.9611	0.0567
8400000000.0000	5.6219	0.1079	0.9571	0.0622
8440000000.0000	5.6107	0.0991	0.9629	0.0527
8480000000.0000	5.6112	0.1136	0.9453	0.0538
8520000000.0000	5.6193	0.0909	0.9575	0.0580
8560000000.0000	5.6074	0.1015	0.9608	0.0520
8600000000.0000	5.6100	0.1145	0.9448	0.0519
8640000000.0000	5.6068	0.0913	0.9556	0.0568
8680000000.0000	5.5981	0.1071	0.9494	0.0465
8720000000.0000	5.6117	0.1017	0.9458	0.0550
8760000000.0000	5.5862	0.0851	0.9549	0.0491
8800000000.0000	5.5970	0.1096	0.9443	0.0443
8840000000.0000	5.6051	0.0876	0.9514	0.0515
8880000000.0000	5.5813	0.0952	0.9488	0.0430
8920000000.0000	5.6019	0.1012	0.9473	0.0473
8960000000.0000	5.5942	0.0851	0.9507	0.0445
9000000000.0000	5.5800	0.0949	0.9431	0.0408
9040000000.0000	5.5937	0.0885	0.9499	0.0483
9080000000.0000	5.5856	0.0871	0.9514	0.0362
9120000000.0000	5.5901	0.0960	0.9394	0.0384
9160000000.0000	5.5912	0.0686	0.9527	0.0455
9200000000.0000	5.5791	0.0930	0.9502	0.0277
9240000000.0000	5.6023	0.0810	0.9447	0.0424
9280000000.0000	5.5806	0.0764	0.9528	0.0358
9320000000.0000	5.5903	0.0927	0.9470	0.0343
9360000000.0000	5.5953	0.0682	0.9480	0.0412
9400000000.0000	5.5634	0.0767	0.9521	0.0282
9440000000.0000	5.6054	0.0833	0.9479	0.0355
9480000000.0000	5.5935	0.0695	0.9566	0.0330
9520000000.0000	5.5782	0.0816	0.9477	0.0314
9560000000.0000	5.6019	0.0708	0.9531	0.0372
9600000000.0000	5.5822	0.0733	0.9554	0.0237
9640000000.0000	5.5991	0.0784	0.9498	0.0316
9680000000.0000	5.5974	0.0698	0.9581	0.0346
9720000000.0000	5.5932	0.0802	0.9532	0.0257
9760000000.0000	5.5953	0.0732	0.9546	0.0331
9800000000.0000	5.5882	0.0737	0.9589	0.0310
9840000000.0000	5.5957	0.0885	0.9517	0.0242
9880000000.0000	5.6051	0.0623	0.9566	0.0335
9920000000.0000	5.5778	0.0741	0.9607	0.0250
9960000000.0000	5.6042	0.0860	0.9537	0.0303
10000000000.0000	5.5892	0.0600	0.9624	0.0248
10040000000.0000	5.5996	0.0826	0.9580	0.0238
10080000000.0000	5.6099	0.0704	0.9658	0.0318
10120000000.0000	5.5944	0.0890	0.9608	0.0275
10160000000.0000	5.5937	0.0784	0.9609	0.0307
10200000000.0000	5.5924	0.0816	0.9620	0.0267
10240000000.0000	5.5992	0.0801	0.9638	0.0272
10280000000.0000	5.5911	0.0884	0.9613	0.0302
10320000000.0000	5.5919	0.0772	0.9663	0.0285
10360000000.0000	5.5926	0.0854	0.9609	0.0266
10400000000.0000	5.5913	0.0806	0.9699	0.0292
10440000000.0000	5.5824	0.0812	0.9695	0.0264
10480000000.0000	5.5987	0.0949	0.9624	0.0319
10520000000.0000	5.5879	0.0749	0.9718	0.0310
10560000000.0000	5.5778	0.0819	0.9690	0.0306
10600000000.0000	5.5746	0.0844	0.9700	0.0320
10640000000.0000	5.5893	0.0857	0.9694	0.0294
10680000000.0000	5.5875	0.0800	0.9702	0.0301
10720000000.0000	5.5861	0.0725	0.9770	0.0397
10760000000.0000	5.5614	0.0922	0.9726	0.0318
10800000000.0000	5.5780	0.0886	0.9711	0.0335
10840000000.0000	5.5835	0.0711	0.9754	0.0356
10880000000.0000	5.5739	0.0784	0.9761	0.0389
10920000000.0000	5.5682	0.0878	0.9745	0.0406
10960000000.0000	5.5611	0.0673	0.9747	0.0342
11000000000.0000	5.5733	0.0803	0.9733	0.0389
11040000000.0000	5.5831	0.0776	0.9778	0.0411
11080000000.0000	5.5586	0.0593	0.9737	0.0375
11120000000.0000	5.5687	0.0776	0.9767	0.0430
11160000000.0000	5.5753	0.0787	0.9802	0.0400
11200000000.0000	5.5643	0.0713	0.9718	0.0391
11240000000.0000	5.5751	0.0580	0.9799	0.0435
11280000000.0000	5.5738	0.0741	0.9811	0.0380
11320000000.0000	5.5831	0.0768	0.9788	0.0468
11360000000.0000	5.5643	0.0669	0.9804	0.0491
11400000000.0000	5.5581	0.0759	0.9800	0.0419
11440000000.0000	5.5927	0.0717	0.9754	0.0435
11480000000.0000	5.5780	0.0464	0.9828	0.0456
11520000000.0000	5.5731	0.0768	0.9832	0.0527
11560000000.0000	5.5824	0.0752	0.9813	0.0457
11600000000.0000	5.5875	0.0548	0.9769	0.0441
11640000000.0000	5.5947	0.0714	0.9841	0.0548
11680000000.0000	5.6019	0.0688	0.9839	0.0537
11720000000.0000	5.5781	0.0653	0.9757	0.0482
11760000000.0000	5.6039	0.0721	0.9829	0.0537
11800000000.0000	5.6124	0.0800	0.9817	0.0526
11840000000.0000	5.6010	0.0728	0.9711	0.0531
11880000000.0000	5.6080	0.0460	0.9858	0.0542
11920000000.0000	5.6163	0.0943	0.9864	0.0524
11960000000.0000	5.6337	0.1032	0.9781	0.0588
12000000000.0000	5.6085	0.0738	0.9782	0.0574
12040000000.0000	5.6251	0.0993	0.9786	0.0571
12080000000.0000	5.6450	0.0947	0.9818	0.0563
12120000000.0000	5.6177	0.1059	0.9788	0.0603
12160000000.0000	5.6239	0.1319	0.9745	0.0608
12200000000.0000	5.6455	0.1048	0.9734	0.0553
12240000000.0000	5.6381	0.1054	0.9742	0.0562
12280000000.0000	5.6447	0.1339	0.9780	0.0633
12320000000.0000	5.6314	0.1331	0.9733	0.0577
12360000000.0000	5.6365	0.1382	0.9640	0.0576
12400000000.0000	5.6462	0.1304	0.9725	0.0600
12440000000.0000	5.6405	0.1435	0.9692	0.0578
12480000000.0000	5.6401	0.1483	0.9666	0.0592
12520000000.0000	5.6323	0.1505	0.9680	0.0567
12560000000.0000	5.6407	0.1736	0.9657	0.0558
12600000000.0000	5.6492	0.1595	0.9626	0.0598
12640000000.0000	5.6205	0.1555	0.9630	0.0539
12680000000.0000	5.6366	0.1762	0.9629	0.0542
12720000000.0000	5.6370	0.1675	0.9645	0.0566
12760000000.0000	5.6124	0.1899	0.9592	0.0551
12800000000.0000	5.6302	0.1766	0.9576	0.0518
12840000000.0000	5.6326	0.1610	0.9586	0.0504
12880000000.0000	5.6223	0.1845	0.9607	0.0530
12920000000.0000	5.6187	0.1903	0.9581	0.0501
12960000000.0000	5.6249	0.1784	0.9537	0.0442
13000000000.0000	5.6396	0.1781	0.9535	0.0488
13040000000.0000	5.6222	0.1732	0.9586	0.0499
13080000000.0000	5.6110	0.1903	0.9556	0.0437
13120000000.0000	5.6305	0.1941	0.9497	0.0448
13160000000.0000	5.6269	0.1839	0.9566	0.0432
13200000000.0000	5.6253	0.1979	0.9503	0.0476
13240000000.0000	5.6056	0.1906	0.9531	0.0460
13280000000.0000	5.5920	0.2015	0.9496	0.0391
13320000000.0000	5.6184	0.1988	0.9465	0.0354
13360000000.0000	5.6094	0.1734	0.9494	0.0447
13400000000.0000	5.5885	0.1943	0.9472	0.0343
13440000000.0000	5.6021	0.1856	0.9491	0.0335
13480000000.0000	5.5917	0.1831	0.9481	0.0338
13520000000.0000	5.5868	0.1880	0.9418	0.0347
13560000000.0000	5.5740	0.1406	0.9471	0.0331
13600000000.0000	5.5752	0.1438	0.9474	0.0277
13640000000.0000	5.6003	0.1450	0.9454	0.0300
13680000000.0000	5.5888	0.1191	0.9485	0.0287
13720000000.0000	5.5865	0.1268	0.9452	0.0276
13760000000.0000	5.6252	0.1178	0.9485	0.0289
13800000000.0000	5.6208	0.1106	0.9496	0.0226
13840000000.0000	5.6132	0.1136	0.9456	0.0305
13880000000.0000	5.6254	0.1068	0.9479	0.0287
13920000000.0000	5.6401	0.1188	0.9455	0.0180
13960000000.0000	5.6559	0.0934	0.9483	0.0303
14000000000.0000	5.6342	0.0994	0.9484	0.0286
14040000000.0000	5.6448	0.1091	0.9456	0.0184
14080000000.0000	5.6757	0.0835	0.9464	0.0238
14120000000.0000	5.6562	0.0990	0.9485	0.0247
14160000000.0000	5.6920	0.1045	0.9449	0.0259
14200000000.0000	5.6768	0.0745	0.9493	0.0218
14240000000.0000	5.6610	0.1029	0.9482	0.0239
14280000000.0000	5.7229	0.1309	0.9437	0.0258
14320000000.0000	5.7016	0.0870	0.9470	0.0193
14360000000.0000	5.7052	0.0947	0.9463	0.0286
14400000000.0000	5.6989	0.1287	0.9525	0.0227
14440000000.0000	5.7314	0.1355	0.9427	0.0214
14480000000.0000	5.6981	0.1287	0.9452	0.0268
14520000000.0000	5.7286	0.1045	0.9499	0.0284
14560000000.0000	5.7292	0.1773	0.9450	0.0201
14600000000.0000	5.7098	0.1285	0.9505	0.0275
14640000000.0000	5.7184	0.1658	0.9475	0.0234
14680000000.0000	5.7408	0.1841	0.9456	0.0207
14720000000.0000	5.7390	0.1649	0.9503	0.0266
14760000000.0000	5.6900	0.1794	0.9501	0.0273
14800000000.0000	5.7243	0.2196	0.9501	0.0210
14840000000.0000	5.7255	0.2064	0.9486	0.0193
14880000000.0000	5.7285	0.2107	0.9488	0.0278
14920000000.0000	5.7042	0.2358	0.9524	0.0258
14960000000.0000	5.6875	0.2319	0.9491	0.0219
15000000000.0000	5.6890	0.2581	0.9504	0.0260
15040000000.0000	5.6937	0.2432	0.9540	0.0242
15080000000.0000	5.6576	0.2668	0.9460	0.0229
15120000000.0000	5.6545	0.2476	0.9546	0.0262
15160000000.0000	5.6654	0.2665	0.9589	0.0222
15200000000.0000	5.6453	0.2778	0.9562	0.0256
15240000000.0000	5.6281	0.2859	0.9556	0.0281
15280000000.0000	5.6018	0.2778	0.9576	0.0239
15320000000.0000	5.6308	0.3061	0.9594	0.0310
15360000000.0000	5.5665	0.2770	0.9575	0.0279
15400000000.0000	5.5547	0.2861	0.9592	0.0274
15440000000.0000	5.5782	0.3008	0.9606	0.0244
15480000000.0000	5.5523	0.2790	0.9611	0.0253
15520000000.0000	5.5487	0.3018	0.9588	0.0348
15560000000.0000	5.5229	0.2656	0.9721	0.0282
15600000000.0000	5.5014	0.2914	0.9596	0.0264
15640000000.0000	5.5258	0.2795	0.9645	0.0314
15680000000.0000	5.5021	0.2704	0.9676	0.0325
15720000000.0000	5.4782	0.2593	0.9636	0.0365
15760000000.0000	5.4640	0.2488	0.9720	0.0281
15800000000.0000	5.4669	0.2688	0.9658	0.0335
15840000000.0000	5.4816	0.2471	0.9682	0.0377
15880000000.0000	5.4421	0.2153	0.9725	0.0356
15920000000.0000	5.4387	0.2430	0.9670	0.0347
15960000000.0000	5.4489	0.2138	0.9751	0.0415
16000000000.0000	5.4257	0.2048	0.9697	0.0359
16040000000.0000	5.4415	0.1945	0.9705	0.0415
16080000000.0000	5.4322	0.1832	0.9745	0.0378
16120000000.0000	5.4464	0.1901	0.9709	0.0423
16160000000.0000	5.4389	0.1583	0.9715	0.0484
16200000000.0000	5.4099	0.1529	0.9731	0.0399
16240000000.0000	5.4472	0.1627	0.9741	0.0467
16280000000.0000	5.4549	0.1364	0.9686	0.0456
16320000000.0000	5.4253	0.1063	0.9703	0.0469
16360000000.0000	5.4565	0.1209	0.9766	0.0478
16400000000.0000	5.4690	0.1149	0.9744	0.0451
16440000000.0000	5.4760	0.1150	0.9656	0.0487
16480000000.0000	5.4777	0.0827	0.9727	0.0539
16520000000.0000	5.4948	0.0892	0.9697	0.0488
16560000000.0000	5.4907	0.0863	0.9696	0.0525
16600000000.0000	5.5153	0.0858	0.9655	0.0511
16640000000.0000	5.5266	0.0727	0.9655	0.0516
16680000000.0000	5.5495	0.0515	0.9635	0.0527
16720000000.0000	5.5401	0.0761	0.9670	0.0504
16760000000.0000	5.5757	0.0792	0.9630	0.0514
16800000000.0000	5.6137	0.0630	0.9574	0.0517
16840000000.0000	5.5826	0.0525	0.9598	0.0536
16880000000.0000	5.6265	0.0922	0.9576	0.0532
16920000000.0000	5.6215	0.0680	0.9525	0.0517
16960000000.0000	5.6234	0.0461	0.9524	0.0516
17000000000.0000	5.6676	0.0943	0.9535	0.0488
17040000000.0000	5.6889	0.0684	0.9494	0.0515
17080000000.0000	5.6591	0.0800	0.9475	0.0496
17120000000.0000	5.7123	0.0811	0.9491	0.0507
17160000000.0000	5.7143	0.1126	0.9473	0.0445
17200000000.0000	5.7263	0.1090	0.9406	0.0512
17240000000.0000	5.7182	0.1050	0.9436	0.0489
17280000000.0000	5.7364	0.1288	0.9390	0.0416
17320000000.0000	5.7555	0.1130	0.9374	0.0456
17360000000.0000	5.7391	0.1314	0.9397	0.0442
17400000000.0000	5.7805	0.1750	0.9312	0.0383
17440000000.0000	5.7837	0.0967	0.9342	0.0419
17480000000.0000	5.7612	0.1544	0.9352	0.0388
17520000000.0000	5.7905	0.1707	0.9314	0.0403
17560000000.0000	5.7676	0.0997	0.9302	0.0375
17600000000.0000	5.9425	0.1279	0.9207	0.0408
17640000000.0000	5.8606	0.2397	0.9259	0.0332
17680000000.0000	5.8270	0.2214	0.9217	0.0314
17720000000.0000	5.7891	0.2153	0.9216	0.0289
17760000000.0000	5.8375	0.2133	0.9249	0.0308
17800000000.0000	5.8192	0.2428	0.9194	0.0216
17840000000.0000	5.8357	0.1955	0.9194	0.0304
17880000000.0000	5.7859	0.2095	0.9249	0.0248
17920000000.0000	5.8180	0.2577	0.9198	0.0191
17960000000.0000	5.8348	0.2315	0.9185	0.0258
18000000000.0000	5.7834	0.2246	0.9216	0.0214
