# Supplementary material for: C,N-codoped MoSi2 ceramic with excellent heat resistance for microwaves absorption application
Source: R Soc Open Sci. 2020 Jul 29;7(7):200740. doi: 10.1098/rsos.200740 (PMC7428230; doi:10.1098/rsos.200740)
Supplement: Electromagnetic parameters [file rsos200740supp4.zip › Electromagnetic parameters/9-70.prn]

frequency	e'	e''	u'	u''
2000000000.0000	7.9494	0.1352	0.9954	0.0422
2040000000.0000	7.9480	0.1308	0.9958	0.0421
2080000000.0000	7.9405	0.1349	0.9965	0.0405
2120000000.0000	7.9426	0.1314	0.9965	0.0424
2160000000.0000	7.9395	0.1306	0.9971	0.0411
2200000000.0000	7.9370	0.1284	0.9982	0.0446
2240000000.0000	7.9320	0.1281	0.9992	0.0411
2280000000.0000	7.9343	0.1225	0.9983	0.0459
2320000000.0000	7.9283	0.1287	0.9979	0.0432
2360000000.0000	7.9320	0.1189	0.9988	0.0470
2400000000.0000	7.9275	0.1177	1.0005	0.0484
2440000000.0000	7.9262	0.1210	0.9985	0.0499
2480000000.0000	7.9236	0.1174	1.0004	0.0485
2520000000.0000	7.9286	0.1174	0.9974	0.0533
2560000000.0000	7.9272	0.1138	0.9978	0.0558
2600000000.0000	7.9209	0.1096	0.9986	0.0551
2640000000.0000	7.9236	0.1121	0.9970	0.0573
2680000000.0000	7.9250	0.1107	0.9947	0.0596
2720000000.0000	7.9219	0.1090	0.9952	0.0603
2760000000.0000	7.9244	0.1041	0.9957	0.0625
2800000000.0000	7.9221	0.1078	0.9941	0.0640
2840000000.0000	7.9198	0.1090	0.9921	0.0635
2880000000.0000	7.9248	0.1066	0.9918	0.0668
2920000000.0000	7.9228	0.1075	0.9911	0.0686
2960000000.0000	7.9217	0.1097	0.9885	0.0677
3000000000.0000	7.9234	0.1060	0.9877	0.0681
3040000000.0000	7.9211	0.1121	0.9851	0.0733
3080000000.0000	7.9213	0.1135	0.9860	0.0716
3120000000.0000	7.9231	0.1110	0.9842	0.0707
3160000000.0000	7.9202	0.1141	0.9804	0.0726
3200000000.0000	7.9192	0.1170	0.9812	0.0754
3240000000.0000	7.9171	0.1180	0.9793	0.0720
3280000000.0000	7.9232	0.1208	0.9789	0.0731
3320000000.0000	7.9146	0.1235	0.9736	0.0734
3360000000.0000	7.9170	0.1219	0.9754	0.0747
3400000000.0000	7.9122	0.1260	0.9723	0.0753
3440000000.0000	7.9111	0.1276	0.9744	0.0742
3480000000.0000	7.9075	0.1317	0.9698	0.0730
3520000000.0000	7.9084	0.1315	0.9710	0.0716
3560000000.0000	7.9031	0.1343	0.9682	0.0755
3600000000.0000	7.8990	0.1359	0.9692	0.0721
3640000000.0000	7.8971	0.1389	0.9692	0.0699
3680000000.0000	7.8943	0.1407	0.9657	0.0701
3720000000.0000	7.8906	0.1421	0.9675	0.0714
3760000000.0000	7.8881	0.1417	0.9680	0.0693
3800000000.0000	7.8820	0.1461	0.9674	0.0665
3840000000.0000	7.8809	0.1492	0.9653	0.0658
3880000000.0000	7.8794	0.1469	0.9657	0.0669
3920000000.0000	7.8726	0.1494	0.9670	0.0644
3960000000.0000	7.8700	0.1492	0.9678	0.0630
4000000000.0000	7.8675	0.1505	0.9637	0.0616
4040000000.0000	7.8625	0.1501	0.9671	0.0616
4080000000.0000	7.8608	0.1486	0.9670	0.0620
4120000000.0000	7.8572	0.1489	0.9677	0.0573
4160000000.0000	7.8544	0.1493	0.9673	0.0578
4200000000.0000	7.8520	0.1473	0.9686	0.0564
4240000000.0000	7.8497	0.1438	0.9683	0.0575
4280000000.0000	7.8474	0.1460	0.9703	0.0540
4320000000.0000	7.8417	0.1422	0.9700	0.0534
4360000000.0000	7.8479	0.1428	0.9692	0.0543
4400000000.0000	7.8421	0.1363	0.9708	0.0527
4440000000.0000	7.8353	0.1361	0.9725	0.0524
4480000000.0000	7.8444	0.1413	0.9723	0.0510
4520000000.0000	7.8409	0.1311	0.9730	0.0508
4560000000.0000	7.8391	0.1275	0.9749	0.0518
4600000000.0000	7.8359	0.1300	0.9764	0.0493
4640000000.0000	7.8419	0.1293	0.9754	0.0483
4680000000.0000	7.8466	0.1242	0.9770	0.0511
4720000000.0000	7.8403	0.1185	0.9796	0.0489
4760000000.0000	7.8403	0.1209	0.9791	0.0485
4800000000.0000	7.8500	0.1242	0.9777	0.0493
4840000000.0000	7.8498	0.1151	0.9805	0.0481
4880000000.0000	7.8556	0.1137	0.9803	0.0511
4920000000.0000	7.8497	0.1086	0.9837	0.0461
4960000000.0000	7.8578	0.1191	0.9800	0.0495
5000000000.0000	7.8643	0.1133	0.9817	0.0484
5040000000.0000	7.8687	0.1041	0.9821	0.0492
5080000000.0000	7.8685	0.1079	0.9835	0.0498
5120000000.0000	7.8663	0.1113	0.9833	0.0469
5160000000.0000	7.8852	0.1087	0.9826	0.0500
5200000000.0000	7.8854	0.1092	0.9818	0.0497
5240000000.0000	7.8833	0.0995	0.9862	0.0496
5280000000.0000	7.8928	0.1135	0.9801	0.0497
5320000000.0000	7.8969	0.1074	0.9844	0.0496
5360000000.0000	7.9053	0.1081	0.9826	0.0501
5400000000.0000	7.9072	0.1117	0.9815	0.0490
5440000000.0000	7.9103	0.1071	0.9840	0.0495
5480000000.0000	7.9222	0.1217	0.9789	0.0503
5520000000.0000	7.9200	0.1068	0.9849	0.0490
5560000000.0000	7.9301	0.1206	0.9779	0.0489
5600000000.0000	7.9300	0.1165	0.9815	0.0496
5640000000.0000	7.9433	0.1209	0.9792	0.0509
5680000000.0000	7.9398	0.1184	0.9806	0.0485
5720000000.0000	7.9484	0.1239	0.9796	0.0498
5760000000.0000	7.9507	0.1294	0.9795	0.0481
5800000000.0000	7.9579	0.1334	0.9753	0.0480
5840000000.0000	7.9672	0.1256	0.9788	0.0511
5880000000.0000	7.9595	0.1337	0.9782	0.0476
5920000000.0000	7.9674	0.1392	0.9747	0.0479
5960000000.0000	7.9706	0.1415	0.9754	0.0478
6000000000.0000	7.9785	0.1454	0.9733	0.0488
6040000000.0000	7.9800	0.1362	0.9751	0.0485
6080000000.0000	7.9741	0.1480	0.9742	0.0446
6120000000.0000	7.9828	0.1530	0.9722	0.0475
6160000000.0000	7.9949	0.1543	0.9722	0.0473
6200000000.0000	7.9872	0.1507	0.9723	0.0455
6240000000.0000	7.9912	0.1540	0.9710	0.0478
6280000000.0000	7.9903	0.1567	0.9717	0.0454
6320000000.0000	7.9965	0.1642	0.9683	0.0457
6360000000.0000	7.9971	0.1592	0.9701	0.0470
6400000000.0000	7.9998	0.1573	0.9694	0.0464
6440000000.0000	8.0011	0.1637	0.9679	0.0455
6480000000.0000	7.9999	0.1598	0.9694	0.0463
6520000000.0000	8.0016	0.1691	0.9675	0.0456
6560000000.0000	8.0123	0.1627	0.9671	0.0476
6600000000.0000	8.0020	0.1655	0.9665	0.0457
6640000000.0000	8.0042	0.1655	0.9661	0.0475
6680000000.0000	8.0120	0.1658	0.9663	0.0480
6720000000.0000	8.0052	0.1687	0.9651	0.0453
6760000000.0000	8.0119	0.1645	0.9648	0.0492
6800000000.0000	8.0149	0.1653	0.9648	0.0477
6840000000.0000	8.0135	0.1670	0.9636	0.0485
6880000000.0000	8.0125	0.1648	0.9636	0.0499
6920000000.0000	8.0120	0.1665	0.9622	0.0491
6960000000.0000	8.0190	0.1704	0.9608	0.0506
7000000000.0000	8.0141	0.1594	0.9621	0.0515
7040000000.0000	8.0150	0.1640	0.9603	0.0515
7080000000.0000	8.0205	0.1663	0.9609	0.0523
7120000000.0000	8.0175	0.1671	0.9590	0.0517
7160000000.0000	8.0267	0.1647	0.9581	0.0537
7200000000.0000	8.0272	0.1632	0.9578	0.0545
7240000000.0000	8.0198	0.1646	0.9582	0.0544
7280000000.0000	8.0262	0.1703	0.9556	0.0550
7320000000.0000	8.0303	0.1648	0.9557	0.0553
7360000000.0000	8.0322	0.1693	0.9538	0.0565
7400000000.0000	8.0323	0.1633	0.9551	0.0578
7440000000.0000	8.0284	0.1673	0.9537	0.0567
7480000000.0000	8.0351	0.1782	0.9519	0.0583
7520000000.0000	8.0375	0.1704	0.9521	0.0586
7560000000.0000	8.0356	0.1711	0.9501	0.0595
7600000000.0000	8.0389	0.1732	0.9502	0.0596
7640000000.0000	8.0358	0.1785	0.9483	0.0593
7680000000.0000	8.0416	0.1768	0.9473	0.0607
7720000000.0000	8.0447	0.1754	0.9467	0.0607
7760000000.0000	8.0426	0.1806	0.9467	0.0609
7800000000.0000	8.0440	0.1868	0.9443	0.0609
7840000000.0000	8.0474	0.1824	0.9441	0.0617
7880000000.0000	8.0436	0.1924	0.9428	0.0617
7920000000.0000	8.0477	0.1894	0.9422	0.0615
7960000000.0000	8.0446	0.1909	0.9409	0.0613
8000000000.0000	8.0467	0.1970	0.9403	0.0625
8040000000.0000	8.0468	0.1996	0.9399	0.0616
8080000000.0000	8.0463	0.2041	0.9391	0.0617
8120000000.0000	8.0504	0.2125	0.9384	0.0609
8160000000.0000	8.0495	0.2095	0.9367	0.0609
8200000000.0000	8.0478	0.2115	0.9361	0.0616
8240000000.0000	8.0463	0.2189	0.9371	0.0604
8280000000.0000	8.0499	0.2272	0.9350	0.0589
8320000000.0000	8.0531	0.2258	0.9332	0.0603
8360000000.0000	8.0474	0.2245	0.9344	0.0597
8400000000.0000	8.0486	0.2328	0.9331	0.0583
8440000000.0000	8.0450	0.2353	0.9320	0.0575
8480000000.0000	8.0485	0.2346	0.9307	0.0581
8520000000.0000	8.0492	0.2411	0.9325	0.0564
8560000000.0000	8.0472	0.2372	0.9313	0.0566
8600000000.0000	8.0437	0.2509	0.9306	0.0547
8640000000.0000	8.0485	0.2555	0.9305	0.0555
8680000000.0000	8.0476	0.2456	0.9301	0.0538
8720000000.0000	8.0415	0.2533	0.9288	0.0540
8760000000.0000	8.0416	0.2529	0.9308	0.0532
8800000000.0000	8.0465	0.2604	0.9283	0.0504
8840000000.0000	8.0436	0.2469	0.9285	0.0521
8880000000.0000	8.0492	0.2611	0.9302	0.0506
8920000000.0000	8.0501	0.2635	0.9304	0.0489
8960000000.0000	8.0540	0.2560	0.9292	0.0487
9000000000.0000	8.0576	0.2663	0.9308	0.0486
9040000000.0000	8.0598	0.2677	0.9301	0.0471
9080000000.0000	8.0657	0.2556	0.9303	0.0472
9120000000.0000	8.0536	0.2777	0.9305	0.0452
9160000000.0000	8.0829	0.2600	0.9307	0.0460
9200000000.0000	8.0687	0.2641	0.9312	0.0430
9240000000.0000	8.0833	0.2642	0.9310	0.0450
9280000000.0000	8.0919	0.2804	0.9331	0.0427
9320000000.0000	8.1026	0.2742	0.9324	0.0428
9360000000.0000	8.1019	0.2706	0.9324	0.0437
9400000000.0000	8.0997	0.2859	0.9347	0.0420
9440000000.0000	8.1380	0.2862	0.9322	0.0413
9480000000.0000	8.1272	0.2819	0.9337	0.0420
9520000000.0000	8.1339	0.2943	0.9340	0.0415
9560000000.0000	8.1743	0.2926	0.9334	0.0409
9600000000.0000	8.1526	0.2963	0.9336	0.0386
9640000000.0000	8.1923	0.3125	0.9350	0.0408
9680000000.0000	8.2079	0.3229	0.9342	0.0390
9720000000.0000	8.2103	0.3256	0.9340	0.0395
9760000000.0000	8.2197	0.3312	0.9361	0.0398
9800000000.0000	8.2515	0.3675	0.9336	0.0380
9840000000.0000	8.2684	0.3665	0.9335	0.0380
9880000000.0000	8.2881	0.3738	0.9337	0.0386
9920000000.0000	8.2969	0.4106	0.9352	0.0367
9960000000.0000	8.3372	0.4488	0.9330	0.0360
10000000000.0000	8.3367	0.4573	0.9342	0.0353
10040000000.0000	8.3682	0.5231	0.9330	0.0350
10080000000.0000	8.3824	0.5430	0.9350	0.0341
10120000000.0000	8.3509	0.6098	0.9330	0.0323
10160000000.0000	8.3724	0.6344	0.9352	0.0338
10200000000.0000	8.3520	0.6758	0.9340	0.0290
10240000000.0000	8.3759	0.7141	0.9337	0.0316
10280000000.0000	8.3568	0.7458	0.9356	0.0286
10320000000.0000	8.3821	0.8082	0.9332	0.0274
10360000000.0000	8.3913	0.8752	0.9332	0.0255
10400000000.0000	8.3667	0.9619	0.9362	0.0219
10440000000.0000	8.3388	1.0747	0.9355	0.0201
10480000000.0000	8.2637	1.1950	0.9379	0.0168
10520000000.0000	8.1329	1.2767	0.9422	0.0137
10560000000.0000	7.9712	1.3415	0.9471	0.0137
10600000000.0000	7.7740	1.3280	0.9539	0.0131
10640000000.0000	7.6117	1.2847	0.9568	0.0155
10680000000.0000	7.4915	1.1505	0.9628	0.0206
10720000000.0000	7.3995	1.0178	0.9646	0.0257
10760000000.0000	7.3625	0.9075	0.9651	0.0288
10800000000.0000	7.3727	0.7777	0.9648	0.0328
10840000000.0000	7.3914	0.6903	0.9627	0.0364
10880000000.0000	7.4243	0.6161	0.9634	0.0399
10920000000.0000	7.4374	0.5624	0.9615	0.0403
10960000000.0000	7.4749	0.5040	0.9585	0.0434
11000000000.0000	7.5188	0.4690	0.9584	0.0440
11040000000.0000	7.5531	0.4465	0.9564	0.0442
11080000000.0000	7.5804	0.4023	0.9549	0.0467
11120000000.0000	7.6027	0.3992	0.9546	0.0460
11160000000.0000	7.6465	0.3945	0.9529	0.0458
11200000000.0000	7.6645	0.3597	0.9514	0.0480
11240000000.0000	7.6794	0.3472	0.9512	0.0485
11280000000.0000	7.7213	0.3544	0.9498	0.0471
11320000000.0000	7.7412	0.3332	0.9486	0.0490
11360000000.0000	7.7446	0.3363	0.9475	0.0496
11400000000.0000	7.7787	0.3262	0.9470	0.0493
11440000000.0000	7.8080	0.3155	0.9441	0.0486
11480000000.0000	7.8149	0.3099	0.9443	0.0505
11520000000.0000	7.8422	0.3225	0.9441	0.0504
11560000000.0000	7.8640	0.3150	0.9420	0.0490
11600000000.0000	7.8853	0.3097	0.9400	0.0503
11640000000.0000	7.9046	0.3208	0.9414	0.0505
11680000000.0000	7.9288	0.3306	0.9387	0.0500
11720000000.0000	7.9202	0.3121	0.9372	0.0514
11760000000.0000	7.9443	0.3273	0.9373	0.0503
11800000000.0000	7.9895	0.3449	0.9353	0.0494
11840000000.0000	7.9842	0.3229	0.9335	0.0510
11880000000.0000	7.9964	0.3328	0.9336	0.0507
11920000000.0000	8.0360	0.3602	0.9325	0.0490
11960000000.0000	8.0430	0.3605	0.9306	0.0499
12000000000.0000	8.0260	0.3642	0.9300	0.0502
12040000000.0000	8.0617	0.3820	0.9289	0.0491
12080000000.0000	8.0809	0.3672	0.9279	0.0495
12120000000.0000	8.0559	0.4093	0.9273	0.0489
12160000000.0000	8.0849	0.4151	0.9259	0.0481
12200000000.0000	8.1105	0.3996	0.9225	0.0475
12240000000.0000	8.1246	0.4040	0.9225	0.0480
12280000000.0000	8.1226	0.4427	0.9231	0.0463
12320000000.0000	8.1287	0.4511	0.9202	0.0455
12360000000.0000	8.1413	0.4391	0.9186	0.0467
12400000000.0000	8.1425	0.4587	0.9187	0.0449
12440000000.0000	8.1668	0.4690	0.9166	0.0443
12480000000.0000	8.1655	0.4533	0.9159	0.0456
12520000000.0000	8.1543	0.4886	0.9152	0.0431
12560000000.0000	8.1998	0.4930	0.9126	0.0430
12600000000.0000	8.1810	0.4787	0.9128	0.0431
12640000000.0000	8.1755	0.5066	0.9123	0.0418
12680000000.0000	8.2089	0.5210	0.9102	0.0403
12720000000.0000	8.1917	0.5168	0.9103	0.0404
12760000000.0000	8.1911	0.5526	0.9097	0.0402
12800000000.0000	8.1821	0.5317	0.9092	0.0384
12840000000.0000	8.2069	0.5449	0.9063	0.0380
12880000000.0000	8.2160	0.5455	0.9072	0.0388
12920000000.0000	8.1772	0.5671	0.9072	0.0363
12960000000.0000	8.2162	0.5660	0.9037	0.0358
13000000000.0000	8.2200	0.5413	0.9039	0.0365
13040000000.0000	8.2028	0.5738	0.9037	0.0349
13080000000.0000	8.2164	0.5524	0.9026	0.0356
13120000000.0000	8.2026	0.5639	0.9015	0.0337
13160000000.0000	8.2374	0.5588	0.8998	0.0342
13200000000.0000	8.2335	0.5467	0.8989	0.0341
13240000000.0000	8.2143	0.5453	0.8996	0.0336
13280000000.0000	8.2484	0.5605	0.8972	0.0327
13320000000.0000	8.2484	0.5446	0.8969	0.0309
13360000000.0000	8.2787	0.5551	0.8942	0.0326
13400000000.0000	8.2502	0.5309	0.8961	0.0319
13440000000.0000	8.2665	0.5405	0.8938	0.0308
13480000000.0000	8.2999	0.5531	0.8916	0.0303
13520000000.0000	8.2892	0.5397	0.8920	0.0306
13560000000.0000	8.2918	0.5150	0.8907	0.0314
13600000000.0000	8.2955	0.5142	0.8911	0.0303
13640000000.0000	8.3395	0.5551	0.8877	0.0271
13680000000.0000	8.3508	0.5162	0.8869	0.0297
13720000000.0000	8.3379	0.5024	0.8874	0.0299
13760000000.0000	8.3700	0.5464	0.8854	0.0269
13800000000.0000	8.4043	0.5403	0.8836	0.0260
13840000000.0000	8.3835	0.5240	0.8838	0.0277
13880000000.0000	8.4244	0.5512	0.8814	0.0265
13920000000.0000	8.4255	0.5500	0.8815	0.0243
13960000000.0000	8.4372	0.5311	0.8802	0.0261
14000000000.0000	8.4567	0.5614	0.8786	0.0247
14040000000.0000	8.4814	0.5704	0.8774	0.0221
14080000000.0000	8.5045	0.5394	0.8754	0.0246
14120000000.0000	8.4754	0.5803	0.8779	0.0227
14160000000.0000	8.5364	0.6410	0.8736	0.0184
14200000000.0000	8.5354	0.5863	0.8732	0.0212
14240000000.0000	8.5057	0.5855	0.8753	0.0218
14280000000.0000	8.5573	0.7122	0.8715	0.0140
14320000000.0000	8.5874	0.6575	0.8701	0.0165
14360000000.0000	8.5907	0.6362	0.8695	0.0187
14400000000.0000	8.5357	0.7043	0.8730	0.0133
14440000000.0000	8.6457	0.7790	0.8660	0.0095
14480000000.0000	8.5384	0.7235	0.8719	0.0127
14520000000.0000	8.6750	0.7426	0.8647	0.0123
14560000000.0000	8.5540	0.8725	0.8710	0.0030
14600000000.0000	8.5514	0.7650	0.8708	0.0103
14640000000.0000	8.5898	0.9123	0.8680	0.0021
14680000000.0000	8.6112	0.8746	0.8670	0.0023
14720000000.0000	8.5784	0.9120	0.8688	0.0013
14760000000.0000	8.5268	0.8964	0.8721	0.0021
14800000000.0000	8.5433	1.0576	0.8705	-0.0091
14840000000.0000	8.5409	1.0214	0.8699	-0.0062
14880000000.0000	8.5581	0.9836	0.8700	-0.0035
14920000000.0000	8.4323	1.0740	0.8771	-0.0098
14960000000.0000	8.4561	1.0912	0.8748	-0.0109
15000000000.0000	8.4260	1.0883	0.8765	-0.0108
15040000000.0000	8.4557	1.1248	0.8754	-0.0133
15080000000.0000	8.3617	1.1155	0.8801	-0.0139
15120000000.0000	8.3492	1.1064	0.8808	-0.0130
15160000000.0000	8.3917	1.1839	0.8790	-0.0181
15200000000.0000	8.3425	1.1452	0.8825	-0.0165
15240000000.0000	8.2529	1.2004	0.8868	-0.0192
15280000000.0000	8.2903	1.1392	0.8853	-0.0165
15320000000.0000	8.2554	1.2546	0.8875	-0.0231
15360000000.0000	8.2066	1.1243	0.8901	-0.0153
15400000000.0000	8.1837	1.1375	0.8920	-0.0165
15440000000.0000	8.1974	1.1980	0.8902	-0.0217
15480000000.0000	8.2321	1.1386	0.8888	-0.0171
15520000000.0000	8.1635	1.1631	0.8922	-0.0184
15560000000.0000	8.1960	1.1691	0.8925	-0.0202
15600000000.0000	8.1586	1.1362	0.8925	-0.0176
15640000000.0000	8.1814	1.1539	0.8910	-0.0189
15680000000.0000	8.1705	1.1556	0.8929	-0.0192
15720000000.0000	8.1952	1.1007	0.8901	-0.0148
15760000000.0000	8.1761	1.1078	0.8918	-0.0174
15800000000.0000	8.2179	1.1430	0.8882	-0.0187
15840000000.0000	8.2640	1.1423	0.8850	-0.0188
15880000000.0000	8.2789	1.0782	0.8844	-0.0143
15920000000.0000	8.2772	1.1598	0.8831	-0.0207
15960000000.0000	8.3355	1.1323	0.8798	-0.0182
16000000000.0000	8.3652	1.1346	0.8766	-0.0187
16040000000.0000	8.4137	1.1543	0.8730	-0.0198
16080000000.0000	8.4554	1.1893	0.8695	-0.0232
16120000000.0000	8.5330	1.2182	0.8634	-0.0243
16160000000.0000	8.5920	1.2068	0.8594	-0.0229
16200000000.0000	8.5686	1.3257	0.8594	-0.0329
16240000000.0000	8.7020	1.2974	0.8506	-0.0295
16280000000.0000	8.7281	1.4282	0.8470	-0.0387
16320000000.0000	8.8128	1.4588	0.8403	-0.0406
16360000000.0000	8.8724	1.4854	0.8359	-0.0425
16400000000.0000	8.9574	1.6132	0.8287	-0.0505
16440000000.0000	8.9733	1.8850	0.8235	-0.0685
16480000000.0000	9.1257	1.7307	0.8151	-0.0573
16520000000.0000	9.1078	2.0619	0.8114	-0.0790
16560000000.0000	9.1265	2.0782	0.8097	-0.0803
16600000000.0000	9.0092	2.4201	0.8104	-0.1042
16640000000.0000	9.2103	2.3276	0.7986	-0.0955
16680000000.0000	9.1639	2.6322	0.7954	-0.1160
16720000000.0000	8.9909	2.7661	0.8023	-0.1285
16760000000.0000	9.1975	2.9846	0.7842	-0.1380
16800000000.0000	8.8720	3.1219	0.7998	-0.1544
16840000000.0000	8.9275	3.3161	0.7904	-0.1657
16880000000.0000	8.6409	3.3674	0.8056	-0.1769
16920000000.0000	8.6279	3.3558	0.8054	-0.1776
16960000000.0000	8.4837	3.6781	0.8033	-0.2032
17000000000.0000	8.3275	3.5632	0.8153	-0.2019
17040000000.0000	8.2311	3.7760	0.8136	-0.2197
17080000000.0000	8.1284	3.6587	0.8234	-0.2169
17120000000.0000	7.9101	3.7588	0.8322	-0.2328
17160000000.0000	7.9019	3.7040	0.8341	-0.2303
17200000000.0000	7.7417	3.7091	0.8440	-0.2380
17240000000.0000	7.6214	3.6658	0.8531	-0.2407
17280000000.0000	7.6618	3.5862	0.8517	-0.2350
17320000000.0000	7.5603	3.6249	0.8564	-0.2433
17360000000.0000	7.4659	3.6535	0.8613	-0.2499
17400000000.0000	7.4532	3.4965	0.8675	-0.2400
17440000000.0000	7.4968	3.6180	0.8578	-0.2490
17480000000.0000	7.4082	3.5612	0.8663	-0.2498
17520000000.0000	7.3659	3.4901	0.8712	-0.2465
17560000000.0000	7.5633	3.4703	0.8565	-0.2374
17600000000.0000	7.4856	3.8754	0.8406	-0.2714
17640000000.0000	7.3078	3.6833	0.8620	-0.2682
17680000000.0000	7.2837	3.6360	0.8655	-0.2667
17720000000.0000	7.3544	3.6109	0.8604	-0.2633
17760000000.0000	7.2073	3.6260	0.8702	-0.2718
17800000000.0000	7.3230	3.5714	0.8627	-0.2640
17840000000.0000	7.2003	3.6501	0.8674	-0.2775
17880000000.0000	7.3072	3.5950	0.8611	-0.2684
17920000000.0000	7.2336	3.5497	0.8681	-0.2704
17960000000.0000	7.1406	3.6455	0.8694	-0.2839
18000000000.0000	7.2146	3.6165	0.8650	-0.2789
