# Supplementary material for: C,N-codoped MoSi2 ceramic with excellent heat resistance for microwaves absorption application
Source: R Soc Open Sci. 2020 Jul 29;7(7):200740. doi: 10.1098/rsos.200740 (PMC7428230; doi:10.1098/rsos.200740)
Supplement: Electromagnetic parameters [file rsos200740supp4.zip › Electromagnetic parameters/9-80.prn]

frequency	e'	e''	u'	u''
2000000000.0000	12.7764	0.1564	1.0013	0.0309
2040000000.0000	12.7699	0.1510	1.0014	0.0320
2080000000.0000	12.7734	0.1547	1.0039	0.0325
2120000000.0000	12.7717	0.1549	1.0033	0.0315
2160000000.0000	12.7647	0.1492	1.0038	0.0321
2200000000.0000	12.7634	0.1434	1.0055	0.0339
2240000000.0000	12.7621	0.1409	1.0074	0.0346
2280000000.0000	12.7634	0.1398	1.0068	0.0358
2320000000.0000	12.7641	0.1420	1.0071	0.0361
2360000000.0000	12.7639	0.1330	1.0079	0.0386
2400000000.0000	12.7552	0.1293	1.0089	0.0404
2440000000.0000	12.7596	0.1329	1.0097	0.0420
2480000000.0000	12.7644	0.1279	1.0103	0.0427
2520000000.0000	12.7620	0.1272	1.0090	0.0459
2560000000.0000	12.7629	0.1256	1.0097	0.0478
2600000000.0000	12.7642	0.1218	1.0105	0.0489
2640000000.0000	12.7664	0.1191	1.0099	0.0520
2680000000.0000	12.7673	0.1253	1.0088	0.0542
2720000000.0000	12.7711	0.1309	1.0077	0.0559
2760000000.0000	12.7692	0.1216	1.0088	0.0581
2800000000.0000	12.7644	0.1265	1.0084	0.0595
2840000000.0000	12.7717	0.1327	1.0065	0.0599
2880000000.0000	12.7792	0.1293	1.0056	0.0633
2920000000.0000	12.7723	0.1292	1.0060	0.0666
2960000000.0000	12.7745	0.1435	1.0052	0.0653
3000000000.0000	12.7813	0.1406	1.0030	0.0663
3040000000.0000	12.7753	0.1432	1.0011	0.0721
3080000000.0000	12.7751	0.1599	1.0019	0.0717
3120000000.0000	12.7769	0.1633	1.0002	0.0703
3160000000.0000	12.7772	0.1598	0.9963	0.0730
3200000000.0000	12.7693	0.1649	0.9974	0.0764
3240000000.0000	12.7712	0.1826	0.9954	0.0731
3280000000.0000	12.7759	0.1809	0.9946	0.0755
3320000000.0000	12.7666	0.1918	0.9910	0.0758
3360000000.0000	12.7596	0.1985	0.9915	0.0759
3400000000.0000	12.7594	0.2022	0.9885	0.0767
3440000000.0000	12.7524	0.2022	0.9892	0.0788
3480000000.0000	12.7450	0.2201	0.9867	0.0763
3520000000.0000	12.7451	0.2227	0.9867	0.0755
3560000000.0000	12.7420	0.2234	0.9835	0.0787
3600000000.0000	12.7269	0.2330	0.9842	0.0766
3640000000.0000	12.7156	0.2427	0.9850	0.0744
3680000000.0000	12.7228	0.2466	0.9805	0.0748
3720000000.0000	12.7071	0.2423	0.9825	0.0761
3760000000.0000	12.6996	0.2463	0.9818	0.0739
3800000000.0000	12.6916	0.2550	0.9813	0.0728
3840000000.0000	12.6940	0.2588	0.9796	0.0722
3880000000.0000	12.6837	0.2548	0.9793	0.0722
3920000000.0000	12.6695	0.2601	0.9805	0.0705
3960000000.0000	12.6631	0.2589	0.9808	0.0699
4000000000.0000	12.6656	0.2614	0.9774	0.0680
4040000000.0000	12.6461	0.2561	0.9797	0.0683
4080000000.0000	12.6561	0.2524	0.9796	0.0682
4120000000.0000	12.6420	0.2564	0.9802	0.0653
4160000000.0000	12.6364	0.2559	0.9790	0.0637
4200000000.0000	12.6388	0.2557	0.9793	0.0642
4240000000.0000	12.6371	0.2400	0.9797	0.0650
4280000000.0000	12.6198	0.2502	0.9812	0.0607
4320000000.0000	12.6178	0.2424	0.9809	0.0610
4360000000.0000	12.6361	0.2383	0.9803	0.0609
4400000000.0000	12.6237	0.2300	0.9806	0.0599
4440000000.0000	12.6148	0.2190	0.9830	0.0594
4480000000.0000	12.6327	0.2481	0.9821	0.0574
4520000000.0000	12.6313	0.2150	0.9822	0.0578
4560000000.0000	12.6277	0.2134	0.9842	0.0579
4600000000.0000	12.6278	0.2141	0.9846	0.0565
4640000000.0000	12.6408	0.2099	0.9838	0.0552
4680000000.0000	12.6504	0.2041	0.9845	0.0567
4720000000.0000	12.6386	0.1934	0.9862	0.0550
4760000000.0000	12.6519	0.1934	0.9866	0.0544
4800000000.0000	12.6664	0.2024	0.9843	0.0543
4840000000.0000	12.6728	0.1906	0.9864	0.0539
4880000000.0000	12.6739	0.1768	0.9875	0.0556
4920000000.0000	12.6773	0.1787	0.9884	0.0527
4960000000.0000	12.6862	0.1886	0.9866	0.0538
5000000000.0000	12.7107	0.1826	0.9870	0.0530
5040000000.0000	12.7256	0.1574	0.9878	0.0545
5080000000.0000	12.7193	0.1845	0.9883	0.0532
5120000000.0000	12.7220	0.1796	0.9885	0.0517
5160000000.0000	12.7641	0.1838	0.9863	0.0539
5200000000.0000	12.7650	0.1796	0.9860	0.0535
5240000000.0000	12.7553	0.1601	0.9893	0.0533
5280000000.0000	12.7860	0.1847	0.9846	0.0529
5320000000.0000	12.7848	0.1850	0.9869	0.0524
5360000000.0000	12.8159	0.1810	0.9854	0.0536
5400000000.0000	12.8119	0.1832	0.9848	0.0524
5440000000.0000	12.8193	0.1821	0.9861	0.0532
5480000000.0000	12.8361	0.2108	0.9822	0.0526
5520000000.0000	12.8373	0.1860	0.9857	0.0527
5560000000.0000	12.8637	0.1987	0.9804	0.0524
5600000000.0000	12.8573	0.2013	0.9824	0.0522
5640000000.0000	12.8796	0.2004	0.9806	0.0528
5680000000.0000	12.8763	0.2110	0.9813	0.0510
5720000000.0000	12.8974	0.2191	0.9794	0.0524
5760000000.0000	12.8870	0.2304	0.9790	0.0507
5800000000.0000	12.9052	0.2222	0.9765	0.0516
5840000000.0000	12.9124	0.2224	0.9775	0.0521
5880000000.0000	12.9057	0.2399	0.9766	0.0499
5920000000.0000	12.9221	0.2330	0.9743	0.0500
5960000000.0000	12.9261	0.2476	0.9739	0.0497
6000000000.0000	12.9204	0.2576	0.9727	0.0495
6040000000.0000	12.9353	0.2272	0.9735	0.0505
6080000000.0000	12.9194	0.2642	0.9722	0.0474
6120000000.0000	12.9199	0.2606	0.9712	0.0489
6160000000.0000	12.9428	0.2621	0.9696	0.0488
6200000000.0000	12.9280	0.2541	0.9695	0.0480
6240000000.0000	12.9295	0.2515	0.9690	0.0490
6280000000.0000	12.9130	0.2606	0.9694	0.0474
6320000000.0000	12.9362	0.2761	0.9665	0.0475
6360000000.0000	12.9185	0.2629	0.9674	0.0481
6400000000.0000	12.9143	0.2471	0.9671	0.0484
6440000000.0000	12.9217	0.2527	0.9661	0.0471
6480000000.0000	12.9092	0.2423	0.9669	0.0477
6520000000.0000	12.9139	0.2709	0.9654	0.0470
6560000000.0000	12.9295	0.2369	0.9653	0.0489
6600000000.0000	12.9009	0.2432	0.9653	0.0477
6640000000.0000	12.8903	0.2371	0.9653	0.0486
6680000000.0000	12.8969	0.2326	0.9650	0.0487
6720000000.0000	12.9044	0.2409	0.9641	0.0478
6760000000.0000	12.8999	0.2144	0.9642	0.0502
6800000000.0000	12.8863	0.1992	0.9646	0.0498
6840000000.0000	12.9041	0.2220	0.9632	0.0500
6880000000.0000	12.8890	0.2135	0.9642	0.0509
6920000000.0000	12.8832	0.1983	0.9642	0.0519
6960000000.0000	12.9002	0.2134	0.9625	0.0521
7000000000.0000	12.8742	0.1797	0.9641	0.0534
7040000000.0000	12.8839	0.1786	0.9632	0.0539
7080000000.0000	12.8913	0.1802	0.9635	0.0548
7120000000.0000	12.8858	0.1872	0.9630	0.0549
7160000000.0000	12.8903	0.1847	0.9622	0.0565
7200000000.0000	12.8981	0.1663	0.9625	0.0586
7240000000.0000	12.8713	0.1847	0.9632	0.0581
7280000000.0000	12.8886	0.1829	0.9618	0.0591
7320000000.0000	12.8842	0.1677	0.9619	0.0604
7360000000.0000	12.8997	0.1825	0.9613	0.0612
7400000000.0000	12.9030	0.1607	0.9618	0.0630
7440000000.0000	12.8857	0.1723	0.9623	0.0628
7480000000.0000	12.9085	0.2101	0.9603	0.0632
7520000000.0000	12.9159	0.1983	0.9603	0.0652
7560000000.0000	12.9015	0.1894	0.9604	0.0660
7600000000.0000	12.9099	0.2026	0.9603	0.0670
7640000000.0000	12.9022	0.2219	0.9601	0.0666
7680000000.0000	12.9253	0.2351	0.9585	0.0680
7720000000.0000	12.9411	0.2202	0.9588	0.0698
7760000000.0000	12.9164	0.2542	0.9597	0.0700
7800000000.0000	12.9232	0.2860	0.9583	0.0702
7840000000.0000	12.9201	0.2921	0.9581	0.0717
7880000000.0000	12.9167	0.3278	0.9577	0.0727
7920000000.0000	12.9110	0.3393	0.9573	0.0737
7960000000.0000	12.8963	0.3492	0.9577	0.0749
8000000000.0000	12.9047	0.4070	0.9551	0.0755
8040000000.0000	12.8883	0.4169	0.9547	0.0769
8080000000.0000	12.8593	0.4421	0.9528	0.0775
8120000000.0000	12.8468	0.4770	0.9508	0.0771
8160000000.0000	12.8139	0.4722	0.9485	0.0765
8200000000.0000	12.7978	0.4965	0.9459	0.0756
8240000000.0000	12.7681	0.4815	0.9471	0.0744
8280000000.0000	12.7635	0.5441	0.9456	0.0706
8320000000.0000	12.7542	0.5366	0.9450	0.0696
8360000000.0000	12.7512	0.5338	0.9456	0.0695
8400000000.0000	12.7084	0.5719	0.9468	0.0667
8440000000.0000	12.6931	0.5763	0.9477	0.0661
8480000000.0000	12.7007	0.6112	0.9460	0.0641
8520000000.0000	12.6622	0.6129	0.9487	0.0634
8560000000.0000	12.6666	0.5938	0.9486	0.0641
8600000000.0000	12.6028	0.6446	0.9503	0.0603
8640000000.0000	12.6250	0.6672	0.9499	0.0607
8680000000.0000	12.5963	0.6482	0.9509	0.0603
8720000000.0000	12.5683	0.6740	0.9515	0.0590
8760000000.0000	12.5499	0.6603	0.9529	0.0592
8800000000.0000	12.5075	0.6889	0.9541	0.0565
8840000000.0000	12.5389	0.6658	0.9525	0.0579
8880000000.0000	12.4981	0.7000	0.9550	0.0558
8920000000.0000	12.4606	0.6781	0.9571	0.0557
8960000000.0000	12.4806	0.6937	0.9559	0.0549
9000000000.0000	12.4443	0.7095	0.9578	0.0532
9040000000.0000	12.4382	0.6914	0.9581	0.0542
9080000000.0000	12.4499	0.6844	0.9583	0.0535
9120000000.0000	12.3652	0.6828	0.9618	0.0523
9160000000.0000	12.4497	0.6835	0.9585	0.0527
9200000000.0000	12.3736	0.6394	0.9624	0.0527
9240000000.0000	12.4292	0.6583	0.9601	0.0522
9280000000.0000	12.3816	0.6587	0.9633	0.0515
9320000000.0000	12.3922	0.6414	0.9632	0.0514
9360000000.0000	12.4392	0.6388	0.9609	0.0517
9400000000.0000	12.3705	0.6020	0.9651	0.0520
9440000000.0000	12.4450	0.6304	0.9614	0.0507
9480000000.0000	12.4330	0.5845	0.9630	0.0522
9520000000.0000	12.4379	0.5959	0.9631	0.0511
9560000000.0000	12.4905	0.6031	0.9611	0.0509
9600000000.0000	12.4506	0.5180	0.9633	0.0533
9640000000.0000	12.5393	0.5990	0.9601	0.0500
9680000000.0000	12.5334	0.5463	0.9606	0.0521
9720000000.0000	12.5486	0.5361	0.9602	0.0522
9760000000.0000	12.5818	0.5521	0.9593	0.0514
9800000000.0000	12.5943	0.5379	0.9586	0.0518
9840000000.0000	12.6383	0.5549	0.9569	0.0506
9880000000.0000	12.7216	0.5427	0.9539	0.0516
9920000000.0000	12.6710	0.5307	0.9567	0.0514
9960000000.0000	12.7416	0.6084	0.9529	0.0482
10000000000.0000	12.7972	0.5242	0.9510	0.0513
10040000000.0000	12.8290	0.6039	0.9494	0.0479
10080000000.0000	12.9227	0.5452	0.9460	0.0502
10120000000.0000	12.8857	0.6159	0.9469	0.0471
10160000000.0000	12.9667	0.6562	0.9436	0.0459
10200000000.0000	12.9880	0.6186	0.9421	0.0467
10240000000.0000	13.0479	0.6969	0.9395	0.0439
10280000000.0000	13.0702	0.6881	0.9385	0.0437
10320000000.0000	13.1061	0.7094	0.9364	0.0430
10360000000.0000	13.1261	0.7594	0.9350	0.0408
10400000000.0000	13.1870	0.7892	0.9324	0.0390
10440000000.0000	13.2169	0.7704	0.9305	0.0401
10480000000.0000	13.2336	0.8825	0.9291	0.0353
10520000000.0000	13.2478	0.8837	0.9285	0.0349
10560000000.0000	13.2669	0.9345	0.9269	0.0330
10600000000.0000	13.2697	0.9392	0.9261	0.0327
10640000000.0000	13.2857	0.9902	0.9246	0.0301
10680000000.0000	13.3458	1.0234	0.9218	0.0284
10720000000.0000	13.3334	1.0555	0.9217	0.0272
10760000000.0000	13.2868	1.1131	0.9229	0.0243
10800000000.0000	13.3442	1.1346	0.9199	0.0231
10840000000.0000	13.3481	1.1389	0.9189	0.0227
10880000000.0000	13.3756	1.1885	0.9173	0.0204
10920000000.0000	13.3028	1.2265	0.9199	0.0180
10960000000.0000	13.3308	1.2346	0.9176	0.0177
11000000000.0000	13.3488	1.2378	0.9162	0.0172
11040000000.0000	13.3715	1.3072	0.9145	0.0134
11080000000.0000	13.3706	1.2552	0.9142	0.0156
11120000000.0000	13.3514	1.3442	0.9143	0.0112
11160000000.0000	13.3401	1.3945	0.9143	0.0083
11200000000.0000	13.3080	1.3587	0.9153	0.0099
11240000000.0000	13.3484	1.3800	0.9128	0.0087
11280000000.0000	13.3456	1.4104	0.9126	0.0065
11320000000.0000	13.3045	1.4618	0.9143	0.0040
11360000000.0000	13.2524	1.5003	0.9161	0.0019
11400000000.0000	13.2740	1.5244	0.9145	0.0004
11440000000.0000	13.2881	1.4770	0.9133	0.0023
11480000000.0000	13.2335	1.4711	0.9158	0.0024
11520000000.0000	13.2027	1.5579	0.9170	-0.0024
11560000000.0000	13.1878	1.6307	0.9170	-0.0065
11600000000.0000	13.2235	1.4979	0.9150	0.0003
11640000000.0000	13.1501	1.5664	0.9186	-0.0036
11680000000.0000	13.1515	1.6252	0.9180	-0.0070
11720000000.0000	13.0505	1.5650	0.9230	-0.0040
11760000000.0000	13.0415	1.6091	0.9232	-0.0066
11800000000.0000	13.0640	1.6375	0.9217	-0.0085
11840000000.0000	12.9722	1.5162	0.9265	-0.0022
11880000000.0000	12.9868	1.5516	0.9253	-0.0044
11920000000.0000	12.9887	1.6803	0.9250	-0.0120
11960000000.0000	12.9111	1.6762	0.9292	-0.0118
12000000000.0000	12.8604	1.5440	0.9318	-0.0047
12040000000.0000	12.8162	1.5851	0.9338	-0.0076
12080000000.0000	12.8582	1.6173	0.9315	-0.0092
12120000000.0000	12.7771	1.5694	0.9362	-0.0072
12160000000.0000	12.6415	1.6352	0.9439	-0.0115
12200000000.0000	12.7011	1.5872	0.9400	-0.0089
12240000000.0000	12.7315	1.5899	0.9382	-0.0091
12280000000.0000	12.6189	1.6364	0.9452	-0.0126
12320000000.0000	12.5722	1.6444	0.9477	-0.0137
12360000000.0000	12.5262	1.6331	0.9505	-0.0130
12400000000.0000	12.5070	1.6417	0.9516	-0.0140
12440000000.0000	12.5377	1.5852	0.9498	-0.0109
12480000000.0000	12.3817	1.5974	0.9599	-0.0117
12520000000.0000	12.4050	1.6270	0.9585	-0.0146
12560000000.0000	12.2788	1.6691	0.9664	-0.0177
12600000000.0000	12.2433	1.6375	0.9695	-0.0159
12640000000.0000	12.1429	1.5494	0.9768	-0.0106
12680000000.0000	12.1079	1.6344	0.9788	-0.0171
12720000000.0000	12.0362	1.6956	0.9843	-0.0219
12760000000.0000	11.9482	1.6359	0.9910	-0.0180
12800000000.0000	11.9082	1.5697	0.9945	-0.0139
12840000000.0000	11.8231	1.5851	1.0008	-0.0158
12880000000.0000	11.7283	1.6465	1.0086	-0.0207
12920000000.0000	11.5746	1.5791	1.0215	-0.0163
12960000000.0000	11.5523	1.5237	1.0235	-0.0125
13000000000.0000	11.4765	1.4821	1.0304	-0.0092
13040000000.0000	11.3396	1.4192	1.0424	-0.0044
13080000000.0000	11.3002	1.3674	1.0465	0.0000
13120000000.0000	11.1457	1.2410	1.0606	0.0110
13160000000.0000	11.1357	1.2626	1.0621	0.0089
13200000000.0000	11.0234	1.1458	1.0725	0.0200
13240000000.0000	10.9554	0.9432	1.0786	0.0393
13280000000.0000	10.8697	0.9854	1.0876	0.0360
13320000000.0000	10.9698	0.7668	1.0766	0.0556
13360000000.0000	10.7009	0.8451	1.1045	0.0514
13400000000.0000	10.8556	0.5984	1.0866	0.0738
13440000000.0000	10.8319	0.4908	1.0880	0.0849
13480000000.0000	10.6649	0.3326	1.1025	0.1041
13520000000.0000	10.7220	0.2365	1.0953	0.1127
13560000000.0000	10.7478	0.2008	1.0926	0.1159
13600000000.0000	10.9473	-0.0039	1.0688	0.1313
13640000000.0000	10.6961	-0.2181	1.0878	0.1604
13680000000.0000	10.8221	-0.1553	1.0783	0.1504
13720000000.0000	10.9482	-0.2603	1.0635	0.1573
13760000000.0000	11.0169	-0.4255	1.0521	0.1714
13800000000.0000	11.0335	-0.5170	1.0478	0.1804
13840000000.0000	11.0556	-0.6335	1.0427	0.1913
13880000000.0000	11.0373	-0.6325	1.0451	0.1922
13920000000.0000	11.3571	-0.6464	1.0146	0.1825
13960000000.0000	11.4000	-0.7119	1.0089	0.1879
14000000000.0000	11.3071	-0.7603	1.0162	0.1964
14040000000.0000	11.3744	-0.7348	1.0106	0.1925
14080000000.0000	11.5940	-0.4957	0.9992	0.1636
14120000000.0000	11.6745	-0.6196	0.9880	0.1726
14160000000.0000	11.5745	-0.7819	0.9909	0.1918
14200000000.0000	11.6746	-0.5244	0.9910	0.1658
14240000000.0000	11.7476	-0.4488	0.9871	0.1568
14280000000.0000	11.8613	-0.4709	0.9755	0.1561
14320000000.0000	11.9478	-0.4520	0.9678	0.1530
14360000000.0000	11.8147	-0.3877	0.9829	0.1516
14400000000.0000	11.9209	-0.2172	0.9772	0.1327
14440000000.0000	11.9056	-0.3386	0.9748	0.1457
14480000000.0000	12.0665	-0.2264	0.9630	0.1311
14520000000.0000	11.7146	-0.1808	0.9981	0.1361
14560000000.0000	12.0155	-0.1604	0.9683	0.1279
14600000000.0000	11.9747	0.0280	0.9773	0.1109
14640000000.0000	11.9905	-0.2724	0.9686	0.1395
14680000000.0000	11.8489	0.0873	0.9905	0.1081
14720000000.0000	11.9840	0.0129	0.9753	0.1135
14760000000.0000	11.9730	0.1013	0.9785	0.1046
14800000000.0000	11.8558	0.0187	0.9884	0.1166
14840000000.0000	12.0152	0.1488	0.9748	0.1005
14880000000.0000	11.8124	0.1337	0.9956	0.1054
14920000000.0000	11.9226	0.1523	0.9838	0.1021
14960000000.0000	11.9546	0.1517	0.9811	0.1023
15000000000.0000	11.9305	0.1494	0.9838	0.1027
15040000000.0000	11.8241	0.1531	0.9949	0.1042
15080000000.0000	11.9186	0.2686	0.9865	0.0913
15120000000.0000	11.9764	0.2435	0.9807	0.0930
15160000000.0000	11.8597	0.2221	0.9933	0.0973
15200000000.0000	11.8124	0.2743	0.9989	0.0929
15240000000.0000	11.9306	0.2493	0.9860	0.0946
15280000000.0000	11.8717	0.3449	0.9940	0.0841
15320000000.0000	11.8559	0.2142	0.9946	0.1000
15360000000.0000	11.9133	0.3085	0.9893	0.0884
15400000000.0000	11.9127	0.2760	0.9898	0.0918
15440000000.0000	11.8958	0.3018	0.9922	0.0900
15480000000.0000	11.8777	0.2858	0.9946	0.0920
15520000000.0000	12.0031	0.3213	0.9811	0.0874
15560000000.0000	11.8504	0.2873	0.9988	0.0923
15600000000.0000	11.9621	0.2778	0.9860	0.0932
15640000000.0000	11.9620	0.3372	0.9870	0.0869
15680000000.0000	11.8920	0.3135	0.9955	0.0905
15720000000.0000	12.0451	0.2792	0.9784	0.0931
15760000000.0000	11.9570	0.3447	0.9890	0.0864
15800000000.0000	12.0008	0.2997	0.9840	0.0924
15840000000.0000	11.9749	0.3166	0.9875	0.0908
15880000000.0000	12.0162	0.2859	0.9829	0.0937
15920000000.0000	12.0699	0.3562	0.9771	0.0864
15960000000.0000	12.0233	0.2788	0.9828	0.0957
16000000000.0000	12.0757	0.3260	0.9768	0.0899
16040000000.0000	12.0886	0.3036	0.9754	0.0931
16080000000.0000	12.0889	0.3369	0.9752	0.0893
16120000000.0000	12.0978	0.3212	0.9741	0.0917
16160000000.0000	12.1164	0.2874	0.9727	0.0959
16200000000.0000	12.1468	0.3700	0.9686	0.0858
16240000000.0000	12.1092	0.2804	0.9726	0.0963
16280000000.0000	12.1908	0.3293	0.9628	0.0906
16320000000.0000	12.2339	0.3103	0.9582	0.0918
16360000000.0000	12.1808	0.2805	0.9637	0.0943
16400000000.0000	12.1688	0.2886	0.9649	0.0943
16440000000.0000	12.2779	0.3322	0.9517	0.0888
16480000000.0000	12.1978	0.2670	0.9617	0.0954
16520000000.0000	12.2580	0.2868	0.9538	0.0936
16560000000.0000	12.2121	0.2874	0.9600	0.0928
16600000000.0000	12.3304	0.3108	0.9451	0.0889
16640000000.0000	12.2363	0.2347	0.9561	0.0979
16680000000.0000	12.3142	0.2776	0.9480	0.0928
16720000000.0000	12.3014	0.3159	0.9490	0.0868
16760000000.0000	12.3117	0.2125	0.9477	0.0991
16800000000.0000	12.3104	0.3114	0.9482	0.0877
16840000000.0000	12.3334	0.2260	0.9456	0.0967
16880000000.0000	12.3332	0.2529	0.9440	0.0935
16920000000.0000	12.3076	0.2420	0.9479	0.0941
16960000000.0000	12.4251	0.2424	0.9357	0.0930
17000000000.0000	12.3409	0.2648	0.9443	0.0899
17040000000.0000	12.3736	0.2093	0.9404	0.0973
17080000000.0000	12.3649	0.2404	0.9419	0.0928
17120000000.0000	12.4233	0.2472	0.9352	0.0912
17160000000.0000	12.3443	0.2060	0.9433	0.0963
17200000000.0000	12.3891	0.2101	0.9388	0.0957
17240000000.0000	12.3960	0.2094	0.9366	0.0950
17280000000.0000	12.3621	0.1859	0.9403	0.0979
17320000000.0000	12.3836	0.1964	0.9393	0.0968
17360000000.0000	12.3832	0.1757	0.9383	0.0985
17400000000.0000	12.3367	0.1925	0.9423	0.0973
17440000000.0000	12.3672	0.1717	0.9407	0.1003
17480000000.0000	12.3297	0.1708	0.9438	0.1007
17520000000.0000	12.2755	0.1409	0.9475	0.1056
17560000000.0000	12.1419	0.0693	0.9575	0.1167
17600000000.0000	12.5695	-0.2863	0.9062	0.1378
17640000000.0000	12.5192	0.0289	0.9212	0.1070
17680000000.0000	12.4849	0.0893	0.9264	0.1035
17720000000.0000	12.4658	0.0652	0.9292	0.1061
17760000000.0000	12.4569	0.1145	0.9296	0.1021
17800000000.0000	12.4047	0.0780	0.9348	0.1065
17840000000.0000	12.4538	0.0929	0.9304	0.1060
17880000000.0000	12.4175	0.0663	0.9333	0.1083
17920000000.0000	12.3848	0.0848	0.9368	0.1074
17960000000.0000	12.4181	0.0937	0.9347	0.1070
18000000000.0000	12.4211	0.0593	0.9330	0.1106
