# Supplementary material for: C,N-codoped MoSi2 ceramic with excellent heat resistance for microwaves absorption application
Source: R Soc Open Sci. 2020 Jul 29;7(7):200740. doi: 10.1098/rsos.200740 (PMC7428230; doi:10.1098/rsos.200740)
Supplement: Electromagnetic parameters [file rsos200740supp4.zip › Electromagnetic parameters/9-90%.prn]

frequency	e'	e''	u'	u''
2000000000.0000	33.9157	8.7199	0.9952	0.0375
2040000000.0000	33.8470	8.7604	0.9941	0.0410
2080000000.0000	33.7805	8.7068	0.9940	0.0361
2120000000.0000	33.7343	8.7224	0.9922	0.0392
2160000000.0000	33.6552	8.7098	0.9906	0.0380
2200000000.0000	33.6010	8.7194	0.9901	0.0382
2240000000.0000	33.5703	8.7001	0.9889	0.0369
2280000000.0000	33.5030	8.7102	0.9868	0.0396
2320000000.0000	33.4314	8.7136	0.9863	0.0366
2360000000.0000	33.4189	8.7342	0.9847	0.0384
2400000000.0000	33.3679	8.7160	0.9832	0.0383
2440000000.0000	33.2632	8.7379	0.9813	0.0389
2480000000.0000	33.2925	8.7711	0.9831	0.0376
2520000000.0000	33.2150	8.7734	0.9782	0.0382
2560000000.0000	33.1610	8.8118	0.9776	0.0396
2600000000.0000	33.1422	8.8093	0.9783	0.0381
2640000000.0000	33.0982	8.8722	0.9761	0.0389
2680000000.0000	33.0428	8.8918	0.9740	0.0388
2720000000.0000	32.9992	8.9462	0.9736	0.0386
2760000000.0000	32.9893	8.9819	0.9724	0.0387
2800000000.0000	32.9034	9.0197	0.9700	0.0387
2840000000.0000	32.8628	9.0564	0.9694	0.0377
2880000000.0000	32.8371	9.1418	0.9684	0.0382
2920000000.0000	32.8147	9.1532	0.9663	0.0373
2960000000.0000	32.7062	9.2111	0.9650	0.0372
3000000000.0000	32.7237	9.3154	0.9655	0.0368
3040000000.0000	32.6420	9.3291	0.9618	0.0364
3080000000.0000	32.5717	9.3959	0.9612	0.0358
3120000000.0000	32.5325	9.4776	0.9612	0.0356
3160000000.0000	32.4744	9.5398	0.9587	0.0345
3200000000.0000	32.4176	9.5653	0.9571	0.0343
3240000000.0000	32.3355	9.6482	0.9575	0.0333
3280000000.0000	32.3076	9.7523	0.9557	0.0325
3320000000.0000	32.2233	9.7859	0.9541	0.0314
3360000000.0000	32.1742	9.8258	0.9536	0.0311
3400000000.0000	32.0858	9.9493	0.9530	0.0302
3440000000.0000	32.0726	9.9738	0.9513	0.0284
3480000000.0000	31.9256	10.0213	0.9506	0.0284
3520000000.0000	31.8968	10.1632	0.9507	0.0270
3560000000.0000	31.8653	10.1684	0.9483	0.0258
3600000000.0000	31.7500	10.2204	0.9481	0.0253
3640000000.0000	31.6700	10.3024	0.9482	0.0243
3680000000.0000	31.6444	10.4173	0.9466	0.0223
3720000000.0000	31.5907	10.4153	0.9453	0.0218
3760000000.0000	31.5176	10.5104	0.9454	0.0210
3800000000.0000	31.4322	10.5722	0.9443	0.0196
3840000000.0000	31.4361	10.6346	0.9425	0.0182
3880000000.0000	31.3646	10.6549	0.9413	0.0182
3920000000.0000	31.2677	10.7480	0.9411	0.0172
3960000000.0000	31.3052	10.8018	0.9386	0.0156
4000000000.0000	31.2087	10.8265	0.9371	0.0156
4040000000.0000	31.1807	10.9402	0.9362	0.0140
4080000000.0000	31.2070	11.0223	0.9330	0.0128
4120000000.0000	31.1513	11.0219	0.9311	0.0126
4160000000.0000	31.1157	11.1185	0.9293	0.0116
4200000000.0000	31.1308	11.2405	0.9260	0.0093
4240000000.0000	31.1374	11.2781	0.9226	0.0088
4280000000.0000	31.1152	11.3811	0.9200	0.0072
4320000000.0000	31.1293	11.4739	0.9163	0.0051
4360000000.0000	31.1337	11.6723	0.9126	0.0020
4400000000.0000	31.1632	11.6989	0.9082	0.0007
4440000000.0000	31.1175	11.8951	0.9053	-0.0028
4480000000.0000	31.1724	12.1546	0.9002	-0.0084
4520000000.0000	31.2090	12.2470	0.8952	-0.0110
4560000000.0000	31.1938	12.5211	0.8914	-0.0166
4600000000.0000	31.2241	12.7027	0.8861	-0.0218
4640000000.0000	31.2423	12.9834	0.8813	-0.0283
4680000000.0000	31.1755	13.2389	0.8776	-0.0345
4720000000.0000	31.1837	13.5369	0.8732	-0.0423
4760000000.0000	31.1116	13.8298	0.8694	-0.0500
4800000000.0000	30.9979	14.1915	0.8664	-0.0592
4840000000.0000	30.9174	14.5527	0.8631	-0.0687
4880000000.0000	30.6873	14.9091	0.8619	-0.0783
4920000000.0000	30.6735	15.2688	0.8574	-0.0887
4960000000.0000	30.2608	15.6268	0.8593	-0.0994
5000000000.0000	30.0774	16.0943	0.8572	-0.1124
5040000000.0000	29.7336	16.3587	0.8582	-0.1222
5080000000.0000	29.4386	16.7438	0.8584	-0.1348
5120000000.0000	29.0284	17.0394	0.8606	-0.1465
5160000000.0000	28.5283	17.4082	0.8642	-0.1606
5200000000.0000	28.1281	17.6041	0.8669	-0.1714
5240000000.0000	27.6073	17.9612	0.8714	-0.1868
5280000000.0000	27.0632	18.0440	0.8776	-0.1974
5320000000.0000	26.5125	18.2749	0.8839	-0.2120
5360000000.0000	25.9431	18.3305	0.8917	-0.2234
5400000000.0000	25.3336	18.3917	0.9010	-0.2363
5440000000.0000	24.8704	18.4166	0.9079	-0.2474
5480000000.0000	24.2732	18.2683	0.9203	-0.2565
5520000000.0000	23.7394	18.2555	0.9305	-0.2693
5560000000.0000	23.2072	18.0452	0.9433	-0.2769
5600000000.0000	22.7619	17.9124	0.9545	-0.2864
5640000000.0000	22.2510	17.6293	0.9703	-0.2928
5680000000.0000	21.8681	17.4362	0.9818	-0.3005
5720000000.0000	21.4537	17.0874	0.9980	-0.3037
5760000000.0000	21.0883	16.8057	1.0129	-0.3086
5800000000.0000	20.7731	16.4401	1.0285	-0.3094
5840000000.0000	20.5183	16.1447	1.0419	-0.3114
5880000000.0000	20.3390	15.7681	1.0551	-0.3086
5920000000.0000	20.0291	15.3716	1.0746	-0.3073
5960000000.0000	19.9448	14.9743	1.0865	-0.3007
6000000000.0000	19.8346	14.5946	1.1000	-0.2943
6040000000.0000	19.7460	14.1512	1.1145	-0.2843
6080000000.0000	19.7225	13.7344	1.1257	-0.2729
6120000000.0000	19.7350	13.3463	1.1357	-0.2610
6160000000.0000	19.7567	12.9061	1.1463	-0.2457
6200000000.0000	19.8549	12.4996	1.1523	-0.2297
6240000000.0000	19.9413	12.0689	1.1595	-0.2117
6280000000.0000	20.0438	11.6757	1.1649	-0.1947
6320000000.0000	20.2082	11.2070	1.1679	-0.1716
6360000000.0000	20.3679	10.8292	1.1691	-0.1532
6400000000.0000	20.5204	10.4297	1.1706	-0.1331
6440000000.0000	20.7017	9.9826	1.1701	-0.1094
6480000000.0000	20.9108	9.6411	1.1660	-0.0914
6520000000.0000	21.1080	9.2580	1.1622	-0.0704
6560000000.0000	21.2308	8.9520	1.1617	-0.0545
6600000000.0000	21.4516	8.6254	1.1545	-0.0366
6640000000.0000	21.6683	8.3521	1.1470	-0.0218
6680000000.0000	21.7745	8.0820	1.1452	-0.0075
6720000000.0000	21.9789	7.8221	1.1371	0.0069
6760000000.0000	22.1272	7.6112	1.1320	0.0180
6800000000.0000	22.2793	7.4288	1.1261	0.0276
6840000000.0000	22.4449	7.2146	1.1187	0.0393
6880000000.0000	22.5703	7.0626	1.1138	0.0472
6920000000.0000	22.7094	6.9391	1.1080	0.0535
6960000000.0000	22.8007	6.7621	1.1043	0.0634
7000000000.0000	22.9560	6.7264	1.0971	0.0644
7040000000.0000	23.0688	6.5609	1.0919	0.0735
7080000000.0000	23.1353	6.4613	1.0893	0.0790
7120000000.0000	23.2605	6.4208	1.0835	0.0808
7160000000.0000	23.3416	6.3442	1.0799	0.0849
7200000000.0000	23.3791	6.2661	1.0787	0.0894
7240000000.0000	23.4889	6.2638	1.0733	0.0895
7280000000.0000	23.5775	6.1559	1.0690	0.0956
7320000000.0000	23.6300	6.1520	1.0671	0.0957
7360000000.0000	23.6830	6.0800	1.0643	0.1001
7400000000.0000	23.7574	6.0913	1.0612	0.0995
7440000000.0000	23.8361	6.0499	1.0571	0.1018
7480000000.0000	23.8523	5.9813	1.0564	0.1066
7520000000.0000	23.9052	6.0180	1.0546	0.1047
7560000000.0000	23.9701	5.9602	1.0508	0.1081
7600000000.0000	24.0043	5.9434	1.0495	0.1097
7640000000.0000	24.0433	5.9392	1.0473	0.1106
7680000000.0000	24.0967	5.9194	1.0447	0.1121
7720000000.0000	24.1034	5.8965	1.0447	0.1141
7760000000.0000	24.1680	5.9161	1.0411	0.1135
7800000000.0000	24.1928	5.8905	1.0397	0.1160
7840000000.0000	24.2187	5.8876	1.0386	0.1167
7880000000.0000	24.2889	5.8516	1.0342	0.1194
7920000000.0000	24.2875	5.8735	1.0346	0.1189
7960000000.0000	24.3138	5.8538	1.0325	0.1206
8000000000.0000	24.3345	5.8604	1.0313	0.1218
8040000000.0000	24.3697	5.8611	1.0290	0.1222
8080000000.0000	24.3815	5.8676	1.0280	0.1229
8120000000.0000	24.3944	5.8776	1.0270	0.1237
8160000000.0000	24.4231	5.8663	1.0246	0.1247
8200000000.0000	24.4453	5.8756	1.0230	0.1254
8240000000.0000	24.4385	5.9040	1.0232	0.1246
8280000000.0000	24.4727	5.9184	1.0205	0.1253
8320000000.0000	24.4512	5.9062	1.0209	0.1270
8360000000.0000	24.4723	5.9450	1.0198	0.1257
8400000000.0000	24.4912	5.9525	1.0174	0.1263
8440000000.0000	24.4716	5.9505	1.0175	0.1275
8480000000.0000	24.4828	5.9650	1.0162	0.1282
8520000000.0000	24.5119	6.0032	1.0140	0.1265
8560000000.0000	24.5096	5.9818	1.0130	0.1281
8600000000.0000	24.4878	6.0271	1.0125	0.1271
8640000000.0000	24.5353	6.0402	1.0097	0.1274
8680000000.0000	24.5231	6.0492	1.0094	0.1267
8720000000.0000	24.5051	6.0646	1.0089	0.1274
8760000000.0000	24.5069	6.1160	1.0085	0.1255
8800000000.0000	24.5136	6.1316	1.0064	0.1252
8840000000.0000	24.4865	6.1272	1.0070	0.1264
8880000000.0000	24.4921	6.1978	1.0059	0.1239
8920000000.0000	24.4980	6.1888	1.0040	0.1239
8960000000.0000	24.4948	6.2040	1.0035	0.1238
9000000000.0000	24.4750	6.2843	1.0041	0.1209
9040000000.0000	24.4828	6.3152	1.0025	0.1196
9080000000.0000	24.4721	6.3132	1.0024	0.1201
9120000000.0000	24.4511	6.3828	1.0016	0.1168
9160000000.0000	24.4903	6.4105	1.0004	0.1165
9200000000.0000	24.4400	6.4217	1.0007	0.1157
9240000000.0000	24.4340	6.4410	1.0003	0.1156
9280000000.0000	24.4550	6.5116	0.9985	0.1124
9320000000.0000	24.4717	6.5057	0.9970	0.1121
9360000000.0000	24.4371	6.5439	0.9981	0.1110
9400000000.0000	24.4338	6.6320	0.9978	0.1069
9440000000.0000	24.4533	6.6381	0.9961	0.1072
9480000000.0000	24.4000	6.6785	0.9982	0.1054
9520000000.0000	24.4109	6.7527	0.9975	0.1023
9560000000.0000	24.4242	6.7731	0.9964	0.1022
9600000000.0000	24.3650	6.7879	0.9977	0.1011
9640000000.0000	24.3922	6.8757	0.9971	0.0981
9680000000.0000	24.3944	6.9048	0.9959	0.0967
9720000000.0000	24.3989	6.9107	0.9953	0.0960
9760000000.0000	24.3838	6.9964	0.9963	0.0925
9800000000.0000	24.3651	7.0857	0.9966	0.0898
9840000000.0000	24.3752	7.0948	0.9958	0.0891
9880000000.0000	24.3321	7.1428	0.9974	0.0880
9920000000.0000	24.3465	7.2289	0.9965	0.0839
9960000000.0000	24.3406	7.2545	0.9959	0.0842
10000000000.0000	24.3028	7.2935	0.9974	0.0824
10040000000.0000	24.3005	7.3749	0.9969	0.0798
10080000000.0000	24.3105	7.4127	0.9963	0.0780
10120000000.0000	24.2866	7.4903	0.9968	0.0754
10160000000.0000	24.2822	7.5736	0.9974	0.0725
10200000000.0000	24.2561	7.6229	0.9975	0.0709
10240000000.0000	24.2346	7.6988	0.9985	0.0688
10280000000.0000	24.2017	7.7359	0.9986	0.0672
10320000000.0000	24.1716	7.8034	0.9997	0.0657
10360000000.0000	24.1669	7.8550	0.9991	0.0638
10400000000.0000	24.1196	7.9163	1.0001	0.0620
10440000000.0000	24.1061	7.9804	1.0006	0.0595
10480000000.0000	24.0764	8.0446	1.0006	0.0578
10520000000.0000	24.0581	8.1241	1.0010	0.0548
10560000000.0000	24.0261	8.1661	1.0017	0.0537
10600000000.0000	23.9663	8.2441	1.0033	0.0512
10640000000.0000	23.9293	8.2902	1.0039	0.0502
10680000000.0000	23.9002	8.2796	1.0043	0.0501
10720000000.0000	23.8239	8.3469	1.0066	0.0481
10760000000.0000	23.7809	8.4478	1.0071	0.0450
10800000000.0000	23.7872	8.4254	1.0061	0.0455
10840000000.0000	23.6929	8.4820	1.0089	0.0439
10880000000.0000	23.6944	8.5663	1.0080	0.0406
10920000000.0000	23.6665	8.5846	1.0075	0.0404
10960000000.0000	23.6162	8.6243	1.0095	0.0388
11000000000.0000	23.5345	8.7051	1.0114	0.0360
11040000000.0000	23.5403	8.7321	1.0099	0.0354
11080000000.0000	23.4641	8.6965	1.0122	0.0359
11120000000.0000	23.3595	8.7831	1.0153	0.0333
11160000000.0000	23.3768	8.8311	1.0134	0.0315
11200000000.0000	23.3255	8.7868	1.0149	0.0327
11240000000.0000	23.2077	8.8272	1.0188	0.0313
11280000000.0000	23.2178	8.8757	1.0167	0.0297
11320000000.0000	23.2524	8.8232	1.0151	0.0314
11360000000.0000	23.1271	8.8706	1.0193	0.0296
11400000000.0000	23.1388	8.9394	1.0178	0.0268
11440000000.0000	23.1346	8.8845	1.0170	0.0294
11480000000.0000	23.0462	8.8527	1.0201	0.0301
11520000000.0000	23.0182	8.9121	1.0202	0.0278
11560000000.0000	23.0721	8.8937	1.0172	0.0290
11600000000.0000	22.9923	8.8212	1.0203	0.0311
11640000000.0000	22.9172	8.8784	1.0221	0.0288
11680000000.0000	22.9838	8.9117	1.0188	0.0278
11720000000.0000	22.9451	8.8204	1.0200	0.0313
11760000000.0000	22.8855	8.8339	1.0219	0.0304
11800000000.0000	22.9004	8.8848	1.0206	0.0287
11840000000.0000	22.8722	8.7864	1.0211	0.0326
11880000000.0000	22.7883	8.7477	1.0244	0.0338
11920000000.0000	22.8414	8.7789	1.0213	0.0330
11960000000.0000	22.8613	8.7587	1.0202	0.0338
12000000000.0000	22.7938	8.7200	1.0227	0.0348
12040000000.0000	22.7932	8.7527	1.0221	0.0339
12080000000.0000	22.8600	8.7187	1.0186	0.0356
12120000000.0000	22.8334	8.7082	1.0198	0.0355
12160000000.0000	22.7922	8.7548	1.0209	0.0338
12200000000.0000	22.7569	8.7040	1.0223	0.0360
12240000000.0000	22.7163	8.6236	1.0236	0.0394
12280000000.0000	22.7647	8.6449	1.0209	0.0386
12320000000.0000	22.7502	8.6757	1.0216	0.0374
12360000000.0000	22.6956	8.6347	1.0235	0.0391
12400000000.0000	22.7011	8.6502	1.0228	0.0386
12440000000.0000	22.6995	8.6243	1.0226	0.0400
12480000000.0000	22.6584	8.5652	1.0243	0.0427
12520000000.0000	22.6180	8.6212	1.0256	0.0399
12560000000.0000	22.6085	8.6493	1.0257	0.0392
12600000000.0000	22.5211	8.5480	1.0295	0.0438
12640000000.0000	22.5104	8.5201	1.0293	0.0448
12680000000.0000	22.5523	8.5684	1.0274	0.0432
12720000000.0000	22.4959	8.4793	1.0298	0.0475
12760000000.0000	22.4251	8.5014	1.0326	0.0458
12800000000.0000	22.4042	8.5221	1.0329	0.0453
12840000000.0000	22.3289	8.4307	1.0362	0.0500
12880000000.0000	22.3422	8.4224	1.0352	0.0500
12920000000.0000	22.2950	8.4837	1.0371	0.0477
12960000000.0000	22.2408	8.3938	1.0395	0.0520
13000000000.0000	22.1827	8.3230	1.0416	0.0553
13040000000.0000	22.1523	8.3643	1.0426	0.0538
13080000000.0000	22.1515	8.2984	1.0428	0.0571
13120000000.0000	22.0757	8.2313	1.0458	0.0605
13160000000.0000	22.0759	8.2651	1.0454	0.0586
13200000000.0000	22.0606	8.2098	1.0460	0.0622
13240000000.0000	22.0182	8.1118	1.0474	0.0667
13280000000.0000	21.9486	8.1870	1.0508	0.0635
13320000000.0000	21.9560	8.1059	1.0492	0.0673
13360000000.0000	21.9154	8.0394	1.0518	0.0714
13400000000.0000	21.9029	8.0309	1.0510	0.0715
13440000000.0000	21.8863	8.0077	1.0520	0.0732
13480000000.0000	21.8672	7.9547	1.0527	0.0765
13520000000.0000	21.8339	7.9299	1.0533	0.0775
13560000000.0000	21.8302	7.8753	1.0539	0.0806
13600000000.0000	21.8074	7.7804	1.0543	0.0854
13640000000.0000	21.8003	7.7478	1.0536	0.0879
13680000000.0000	21.8144	7.7449	1.0532	0.0879
13720000000.0000	21.7991	7.6653	1.0534	0.0919
13760000000.0000	21.7587	7.6549	1.0547	0.0931
13800000000.0000	21.7725	7.6532	1.0531	0.0932
13840000000.0000	21.7953	7.5687	1.0520	0.0977
13880000000.0000	21.7335	7.5656	1.0549	0.0987
13920000000.0000	21.7700	7.5253	1.0518	0.1003
13960000000.0000	21.7882	7.4355	1.0509	0.1050
14000000000.0000	21.7299	7.4228	1.0535	0.1065
14040000000.0000	21.7490	7.3949	1.0514	0.1082
14080000000.0000	21.7659	7.3103	1.0507	0.1121
14120000000.0000	21.7243	7.2768	1.0519	0.1138
14160000000.0000	21.7524	7.3262	1.0497	0.1126
14200000000.0000	21.7893	7.2744	1.0477	0.1148
14240000000.0000	21.7421	7.2380	1.0498	0.1163
14280000000.0000	21.7031	7.2560	1.0506	0.1167
14320000000.0000	21.7706	7.2156	1.0467	0.1183
14360000000.0000	21.7080	7.1392	1.0501	0.1226
14400000000.0000	21.6820	7.1357	1.0501	0.1226
14440000000.0000	21.7326	7.0875	1.0471	0.1262
14480000000.0000	21.7153	7.0128	1.0472	0.1288
14520000000.0000	21.6558	7.0397	1.0510	0.1285
14560000000.0000	21.7097	7.0528	1.0457	0.1281
14600000000.0000	21.6774	7.0423	1.0483	0.1276
14640000000.0000	21.5746	7.0726	1.0527	0.1280
14680000000.0000	21.6314	7.0877	1.0495	0.1267
14720000000.0000	21.6414	6.9374	1.0478	0.1345
14760000000.0000	21.5213	6.9701	1.0540	0.1325
14800000000.0000	21.5338	6.9902	1.0525	0.1333
14840000000.0000	21.6002	6.9472	1.0482	0.1345
14880000000.0000	21.4873	6.9086	1.0544	0.1365
14920000000.0000	21.4980	6.9854	1.0526	0.1332
14960000000.0000	21.5038	6.9725	1.0521	0.1345
15000000000.0000	21.4034	6.9592	1.0569	0.1348
15040000000.0000	21.3333	7.0132	1.0603	0.1327
15080000000.0000	21.4010	7.0312	1.0557	0.1321
15120000000.0000	21.3327	6.9496	1.0588	0.1364
15160000000.0000	21.2437	6.9723	1.0631	0.1358
15200000000.0000	21.3352	6.9965	1.0578	0.1344
15240000000.0000	21.2904	6.9466	1.0591	0.1377
15280000000.0000	21.1747	7.0328	1.0653	0.1323
15320000000.0000	21.2203	7.0814	1.0626	0.1319
15360000000.0000	21.1893	7.0242	1.0633	0.1339
15400000000.0000	21.0751	7.0211	1.0691	0.1346
15440000000.0000	21.1141	7.0786	1.0663	0.1323
15480000000.0000	21.1235	7.0047	1.0655	0.1366
15520000000.0000	21.0570	6.9690	1.0675	0.1380
15560000000.0000	21.0188	7.0306	1.0705	0.1354
15600000000.0000	21.0711	7.0567	1.0664	0.1348
15640000000.0000	21.0161	6.9902	1.0688	0.1377
15680000000.0000	20.9497	7.0686	1.0726	0.1343
15720000000.0000	20.9859	7.0950	1.0695	0.1339
15760000000.0000	20.9492	6.9890	1.0714	0.1390
15800000000.0000	20.9125	6.9884	1.0723	0.1394
15840000000.0000	20.9464	7.0341	1.0705	0.1371
15880000000.0000	20.9418	6.9765	1.0703	0.1409
15920000000.0000	20.9059	7.0069	1.0715	0.1388
15960000000.0000	20.8855	7.0256	1.0725	0.1387
16000000000.0000	20.9124	6.9935	1.0704	0.1406
16040000000.0000	20.9163	6.9672	1.0699	0.1421
16080000000.0000	20.8530	6.9820	1.0728	0.1416
16120000000.0000	20.8703	6.9628	1.0714	0.1430
16160000000.0000	20.8965	6.9247	1.0698	0.1452
16200000000.0000	20.8542	6.9445	1.0713	0.1443
16240000000.0000	20.8757	6.9138	1.0700	0.1462
16280000000.0000	20.9072	6.9157	1.0679	0.1464
16320000000.0000	20.8906	6.9044	1.0687	0.1472
16360000000.0000	20.8465	6.8787	1.0703	0.1486
16400000000.0000	20.8712	6.8751	1.0687	0.1493
16440000000.0000	20.9120	6.8944	1.0660	0.1486
16480000000.0000	20.8801	6.8235	1.0677	0.1520
16520000000.0000	20.9224	6.8834	1.0649	0.1495
16560000000.0000	20.9519	6.8715	1.0634	0.1501
16600000000.0000	20.9374	6.8430	1.0634	0.1525
16640000000.0000	20.9313	6.8420	1.0640	0.1520
16680000000.0000	20.9844	6.9073	1.0612	0.1494
16720000000.0000	20.9264	6.8525	1.0633	0.1526
16760000000.0000	20.9293	6.7949	1.0632	0.1556
16800000000.0000	21.0023	6.8391	1.0587	0.1538
16840000000.0000	21.0667	6.7928	1.0558	0.1560
16880000000.0000	21.0122	6.8335	1.0579	0.1544
16920000000.0000	21.0414	6.8970	1.0569	0.1509
16960000000.0000	21.0957	6.8706	1.0541	0.1537
17000000000.0000	21.0218	6.8012	1.0566	0.1569
17040000000.0000	21.0502	6.8778	1.0559	0.1537
17080000000.0000	21.1114	6.9144	1.0530	0.1523
17120000000.0000	21.1206	6.8406	1.0514	0.1563
17160000000.0000	21.0799	6.8334	1.0532	0.1569
17200000000.0000	21.1803	6.9071	1.0485	0.1538
17240000000.0000	21.2002	6.8847	1.0473	0.1556
17280000000.0000	21.1623	6.9191	1.0492	0.1534
17320000000.0000	21.1943	6.9969	1.0474	0.1505
17360000000.0000	21.2001	6.9600	1.0469	0.1535
17400000000.0000	21.1234	6.9852	1.0505	0.1523
17440000000.0000	21.1760	7.0605	1.0481	0.1491
17480000000.0000	21.1990	7.0433	1.0465	0.1506
17520000000.0000	21.1321	7.0937	1.0490	0.1486
17560000000.0000	20.9615	7.1967	1.0576	0.1438
17600000000.0000	20.6333	6.5352	1.0746	0.1790
17640000000.0000	21.2107	6.6976	1.0446	0.1693
17680000000.0000	21.2075	6.8957	1.0449	0.1608
17720000000.0000	21.2592	6.9535	1.0430	0.1579
17760000000.0000	21.2387	6.9938	1.0425	0.1577
17800000000.0000	21.1699	7.0132	1.0463	0.1563
17840000000.0000	21.2387	7.0521	1.0425	0.1562
17880000000.0000	21.2304	6.9924	1.0425	0.1590
17920000000.0000	21.1860	7.0212	1.0442	0.1581
17960000000.0000	21.2361	7.0830	1.0410	0.1562
18000000000.0000	21.2146	7.0614	1.0427	0.1579
